# Supplementary material for: NFκB/IL-6/JAK2/STAT axis in myelofibrosis is a key vulnerability that is targetable and relevant to JAK2 inhibitor treatment resistance
Source: Blood Cancer J. 2026 Jan 12;16(1):13. doi: 10.1038/s41408-025-01447-x (PMC12795839; doi:10.1038/s41408-025-01447-x)
Supplement: Supplementary file 2 — Dataset 1 [file 41408_2025_1447_MOESM2_ESM.xlsx]

## Sheet: Analyzed RNA seq
Supplementary Table: Differentially Expressed Genes across MPN subtypes in untreated patients
		Normal 5 : PV 4		Normal 5: PMF11		Normal 5: ET 6		PMF 11: PV 4		PMF 11: ET6		PMFL 7 : PMFH 4
probeset	Gene_Symbol	Ratio (Normal:PV)	P-value(Normal:PV)	Ratio (Normal:PMF)	P-value (Normal:PMF)	Ratio(Normal:ET)	P-value (Normal:ET)	Ratio(PMF:PV)	P-value (PMF:PV)	Ratio(PMF:ET)	P-value(PMF:ET)	Ratio(PMFL:PMFH)	P-value(PMFL:PMFH)	Ratio(PV:ET)	P-value (PV:ET)
1053_at	RFC2	1.6521	0.177623	1.41755	0.241703	2.23457	0.0356336	1.16538	0.631246	1.57625	0.160997	0.535033	0.0762749	1.35257	0.435959
117_at	HSPA6	0.311154	0.0422422	0.782466	0.580711	0.988868	0.98378	0.397658	0.0633848	1.26374	0.626103	0.870068	0.786907	3.17818	0.0551722
1294_at	UBA7	0.663929	0.136929	0.748047	0.187644	0.636221	0.1022	0.88755	0.611551	0.850451	0.491382	1.0965	0.714514	0.958247	0.880534
1405_i_at	CCL5	1.44503	0.25363	3.34012	7.05751e-05	0.900251	0.741478	0.432628	0.0053077	0.269527	6.69843e-05	2.75051	0.00208131	0.622998	0.16656
1487_at	ESRRA	0.892671	0.475179	0.901438	0.417685	0.98473	0.922505	0.990295	0.943527	1.0924	0.52265	0.799683	0.139197	1.10313	0.557459
1552257_a_at	TTLL12	0.938761	0.787814	0.377226	2.16808e-05	0.914465	0.703539	2.48871	0.000135243	2.42419	0.000189112	0.489507	0.00298944	0.974119	0.915569
1552263_at	MAPK1	1.37602	0.290049	0.91904	0.725111	1.70965	0.0814238	1.49723	0.128947	1.86025	0.0234296	0.594727	0.0713882	1.24246	0.491935
1552264_a_at	MAPK1	2.1974	0.143597	1.44744	0.386061	3.73265	0.0182755	1.51813	0.366338	2.5788	0.0472353	0.500451	0.167674	1.69866	0.344197
1552274_at	PXK	1.15021	0.691618	0.934288	0.810443	1.55531	0.217078	1.23114	0.499622	1.66474	0.105675	0.917195	0.792981	1.35219	0.419549
1552275_s_at	PXK	1.43038	0.385761	1.06438	0.84975	1.94261	0.114071	1.34388	0.410255	1.82513	0.10069	0.385312	0.0186541	1.35811	0.480508
1552277_a_at	C9orf30	1.87073	0.161929	1.00546	0.987698	0.675628	0.375463	1.86064	0.113224	0.671985	0.303297	0.539652	0.141291	0.361157	0.0355117
1552287_s_at	AFG3L1	0.843173	0.635209	1.79527	0.0511693	0.543367	0.0983595	0.469664	0.0219526	0.302666	0.000706808	1.59151	0.1738	0.644432	0.251666
1552291_at	PIGX	1.12834	0.596438	0.889151	0.522189	1.33173	0.214928	1.26901	0.235439	1.49775	0.0498517	0.928388	0.726843	1.18017	0.491541
1552302_at	TMEM106A	0.516342	0.0548268	0.889028	0.659405	0.586987	0.116932	0.580795	0.0686529	0.660257	0.158417	1.21714	0.527221	1.13674	0.71398
1552307_a_at	TTC39C	1.16264	0.546389	1.96891	0.00217777	0.886935	0.630571	0.590496	0.0213999	0.450469	0.00102885	1.37783	0.176239	0.762865	0.307403
1552309_a_at	NEXN	0.718968	0.65971	0.484242	0.234598	0.484847	0.337607	1.48473	0.545229	1.00121	0.998522	0.234637	0.0464868	0.674318	0.618053
1552310_at	C15orf40	1.0577	0.853494	1.47325	0.121605	0.948684	0.862321	0.717972	0.217205	0.643941	0.105108	0.929547	0.79694	0.89695	0.734343
1552311_a_at	RAX2	0.649589	0.0502403	0.76961	0.13291	0.826107	0.370885	0.84405	0.361699	1.07341	0.70112	1.02118	0.915631	1.27174	0.287083
1552315_at	GIMAP1	0.866097	0.629479	1.7939	0.0207644	1.01614	0.957044	0.482834	0.00883081	0.566442	0.0358769	1.13179	0.656454	1.17324	0.611071
1552316_a_at	GIMAP1	0.694863	0.26047	1.73568	0.0398513	0.802682	0.493329	0.400341	0.00273916	0.46246	0.00969249	2.0467	0.0229448	1.15517	0.668839
1552318_at	GIMAP1	0.946077	0.870382	2.27285	0.00555581	0.746803	0.393523	0.416244	0.00614617	0.328576	0.000829549	1.70515	0.101885	0.78933	0.510598
1552343_s_at	PDE7A	0.789111	0.531628	1.05722	0.854459	0.501979	0.0768707	0.746389	0.376697	0.474803	0.0306684	1.55542	0.217163	0.636133	0.261344
1552347_at	CRYZL1	0.860233	0.633273	0.872726	0.59178	0.620456	0.138303	0.985638	0.957896	0.71094	0.220208	1.19044	0.554821	0.721264	0.329514
1552348_at	PRSS33	0.667297	0.421709	0.38724	0.0251595	1.13768	0.796607	1.72321	0.218429	2.93793	0.0193793	0.510506	0.158676	1.70492	0.316543
1552370_at	C4orf33	1.76651	0.271053	2.29692	0.051487	2.98473	0.040356	0.769077	0.556032	1.29954	0.556861	0.572045	0.248156	1.68974	0.334339
1552386_at	GAPT	1.23345	0.730301	0.747839	0.553621	2.31033	0.176455	1.64935	0.348661	3.08934	0.0412208	0.487137	0.21273	1.87306	0.332077
1552398_a_at	CLEC12A /// CLEC12B	0.979814	0.973542	0.700181	0.473272	1.85099	0.321522	1.39939	0.531707	2.64359	0.07855	0.608488	0.390779	1.88923	0.331013
1552426_a_at	TM2D3	1.33237	0.253577	1.23593	0.293557	1.03877	0.87814	1.07803	0.728088	0.84043	0.423652	0.969149	0.89244	0.779651	0.34542
1552449_a_at	SCGB1C1	0.943321	0.876497	0.997293	0.992835	0.468396	0.0520354	0.945881	0.864812	0.469664	0.0278515	1.01431	0.967682	0.496512	0.0860988
1552467_at	DSCR10	0.829665	0.370948	0.776307	0.137021	0.931676	0.732743	1.06871	0.712636	1.20014	0.316265	0.972621	0.885894	1.12295	0.596157
1552472_a_at	ACAP2	1.6227	0.23699	1.45478	0.254269	1.7446	0.175932	1.11543	0.756003	1.19922	0.605943	0.786326	0.525456	1.07512	0.864814
1552473_at	GAMT	0.958095	0.839709	0.798022	0.192457	0.950929	0.812117	1.20055	0.325696	1.1916	0.345523	0.974923	0.897785	0.992521	0.973147
1552480_s_at	PTPRC	0.566678	0.153492	0.976553	0.939633	0.287135	0.00343707	0.580272	0.117656	0.294043	0.00123602	1.91255	0.084184	0.506699	0.107103
1552486_s_at	LACTB	1.98577	0.179192	2.89287	0.013432	4.65571	0.00478163	0.686437	0.39208	1.60937	0.281193	0.698678	0.446652	2.34469	0.115952
1552501_a_at	GPBAR1	0.71842	0.291111	1.7106	0.0391472	1.04249	0.893117	0.419982	0.00330259	0.609416	0.0753871	2.65663	0.00222568	1.45105	0.2603
1552541_at	TAGAP	1.04071	0.895912	0.805134	0.380489	1.06282	0.841711	1.29253	0.338245	1.32006	0.300839	0.838045	0.536813	1.02125	0.947858
1552542_s_at	TAGAP	1.45791	0.365595	1.24298	0.514491	1.13202	0.764304	1.173	0.657924	0.910733	0.795004	0.826909	0.62337	0.776469	0.562669
1552553_a_at	NLRC4	0.519034	0.207134	0.240249	0.00176711	1.06142	0.907227	2.1604	0.0928265	4.41771	0.0024545	0.340352	0.0315904	2.045	0.192215
1552583_s_at	ABCC13	0.960349	0.911219	0.750488	0.329864	0.888165	0.744025	1.27961	0.437786	1.18345	0.594841	1.47202	0.260275	0.924791	0.838075
1552584_at	IL12RB1	1.34929	0.173326	2.82686	2.65506e-06	1.18026	0.445324	0.477311	0.000533453	0.417486	8.35639e-05	2.20626	0.000551818	0.874724	0.557738
1552610_a_at	JAK1	2.51909	0.0193116	4.60755	2.62365e-05	1.6881	0.168603	0.54673	0.0720762	0.366351	0.00449714	0.986034	0.967808	0.670078	0.313552
1552611_a_at	JAK1	1.0178	0.950879	1.31385	0.24258	1.00424	0.988229	0.774695	0.311003	0.764347	0.286744	1.6077	0.0853683	0.986663	0.964535
1552612_at	CDC42SE2	2.73076	0.0371572	5.00719	0.000183086	1.37726	0.489332	0.545329	0.139318	0.275057	0.00330014	1.00677	0.987497	0.504351	0.166997
1552613_s_at	CDC42SE2	1.77781	0.113352	2.8697	0.000973389	1.04574	0.899496	0.61951	0.12925	0.364401	0.00286724	1.12545	0.721287	0.588249	0.163515
1552617_a_at	RFWD2	1.89908	0.197911	1.35144	0.447018	2.58381	0.0615665	1.40522	0.427764	1.91176	0.137262	0.580231	0.240829	1.36056	0.552291
1552618_at	STX6	1.16748	0.507676	1.25154	0.237173	1.34453	0.210634	0.932774	0.731457	1.07423	0.724032	0.791192	0.286997	1.15165	0.566175
1552619_a_at	ANLN	0.924471	0.823385	0.542088	0.0383668	1.00805	0.981807	1.70539	0.0904913	1.85961	0.0513849	0.465322	0.0269492	1.09036	0.81559
1552621_at	POLR2J2	0.874724	0.773024	1.90369	0.0934882	0.698242	0.441327	0.459488	0.063032	0.366783	0.0189633	1.33487	0.506892	0.798243	0.645477
1552622_s_at	LOC441259 /// POLR2J2	0.853995	0.706694	1.73544	0.11082	0.588331	0.212602	0.492092	0.0607345	0.33901	0.00611207	1.8163	0.136106	0.688916	0.402029
1552623_at	HSH2D	1.01895	0.953327	1.05189	0.844524	1.48617	0.223701	0.968685	0.909263	1.41294	0.222632	0.884111	0.681541	1.45862	0.270115
1552628_a_at	HERPUD2	1.17952	0.24282	1.14013	0.248417	1.07617	0.599495	1.03458	0.779469	0.943935	0.635161	1.04274	0.748201	0.912376	0.534164
1552633_at	ZNF101	0.790918	0.500889	1.59295	0.104284	0.485788	0.0458382	0.496512	0.0274932	0.304962	0.000537762	1.68424	0.116854	0.614208	0.190293
1552634_a_at	ZNF101	0.881114	0.774499	2.01922	0.0565729	0.459711	0.0876054	0.436363	0.0389467	0.227652	0.000663643	2.80694	0.018237	0.521703	0.170222
1552644_a_at	PHC3	2.22623	0.0094628	2.36084	0.000936769	1.51236	0.158476	0.942954	0.814442	0.640602	0.0842887	0.857911	0.569442	0.679337	0.209195
1552691_at	ARL11	0.980099	0.968698	0.622178	0.255576	2.47152	0.086628	1.57527	0.313161	3.97237	0.00449281	0.478105	0.132058	2.52171	0.0960088
1552701_a_at	CARD16	0.973053	0.942782	1.13124	0.687454	1.8129	0.127006	0.860114	0.649863	1.60258	0.162897	0.774802	0.475365	1.86309	0.129848
1552703_s_at	CARD16 /// CASP1	1.33348	0.468866	1.81466	0.0699044	2.15547	0.0609596	0.734788	0.374175	1.18781	0.617722	0.814508	0.579648	1.61642	0.255326
1552713_a_at	SLC4A1	0.828802	0.688958	0.585483	0.163515	0.490832	0.137483	1.41549	0.397474	0.838278	0.665802	1.81819	0.17991	0.592218	0.294084
1552729_at	SNHG7	2.12344	0.0126477	1.81516	0.0139055	1.55552	0.12741	1.16983	0.525878	0.85696	0.53243	1.18715	0.518188	0.73255	0.302018
1552733_at	KLHDC1	0.944328	0.816187	1.17544	0.417493	0.6338	0.0732979	0.803405	0.31228	0.539203	0.00752029	0.999286	0.997525	0.671147	0.133443
1552755_at	C9orf66	0.781924	0.507691	0.352526	0.00159945	0.988745	0.975574	2.21806	0.0193733	2.8048	0.00341375	0.395953	0.0120502	1.26453	0.548462
1552772_at	CLEC4D	0.367394	0.163781	0.176055	0.00482084	1.33589	0.681687	2.08667	0.237262	7.5879	0.00267444	0.516951	0.321301	3.63637	0.0915816
1552773_at	CLEC4D	0.629204	0.586592	0.158088	0.0115334	2.75356	0.239758	3.98009	0.0708946	17.4191	0.00064159	0.447202	0.315613	4.37626	0.108426
1552790_a_at	SEC62	1.04551	0.91031	1.07049	0.830276	0.722165	0.413187	0.976668	0.945263	0.674598	0.258542	0.701493	0.341293	0.690733	0.378069
1552807_a_at	SIGLEC10 /// SIGLEC12	1.95966	0.138475	3.24518	0.00271016	2.37693	0.060102	0.603866	0.199342	0.732449	0.423401	1.00031	0.999397	1.21293	0.680472
1552908_at	C1orf150	0.749084	0.611131	0.394118	0.0496167	0.686533	0.508796	1.90066	0.200485	1.74195	0.266569	0.410655	0.102054	0.916496	0.883965
1552930_at	MMEL1	0.994987	0.988668	0.409291	0.00400722	1.11111	0.766073	2.43108	0.00746017	2.71471	0.00310811	0.535181	0.067746	1.11667	0.767519
1552977_a_at	CNPY3	1.33422	0.437328	1.48021	0.193867	2.27143	0.0338593	0.901375	0.746699	1.53453	0.190166	0.580272	0.123434	1.70244	0.179318
1553043_a_at	CD300LF	0.95568	0.911813	1.45609	0.259718	1.42692	0.388654	0.656379	0.243824	0.980011	0.954799	1.10842	0.787945	1.49309	0.356997
1553099_at	TIGD1	0.87436	0.730802	1.10872	0.74217	0.496787	0.0819466	0.788564	0.485971	0.448071	0.0247576	1.28833	0.488775	0.568172	0.176899
1553101_a_at	ALKBH5	1.74038	0.028834	1.48555	0.0498801	1.50639	0.0986445	1.17153	0.453371	1.01407	0.946929	0.908526	0.670902	0.865617	0.57154
1553102_a_at	CCDC69	1.61765	0.0276509	2.63353	4.26977e-06	1.68343	0.01799	0.614293	0.0116574	0.639227	0.0193566	1.54971	0.0314222	1.04063	0.855648
1553103_at	NFX1	0.888473	0.563385	0.821425	0.237028	0.719317	0.115384	1.08162	0.659116	0.875695	0.457168	0.869586	0.465816	0.809554	0.330451
1553107_s_at	C5orf24	0.498547	0.0767788	0.630252	0.140365	0.51577	0.0913525	0.791028	0.481572	0.818356	0.546755	1.48751	0.270315	1.03453	0.932591
1553111_a_at	KBTBD6	1.05127	0.937523	0.169693	0.00181205	1.07796	0.906333	6.19541	0.00280073	6.35283	0.0025018	0.352452	0.0894775	1.02541	0.970233
1553117_a_at	STK38	0.825248	0.643049	1.19574	0.591919	0.788346	0.566542	0.690159	0.308055	0.659297	0.253486	0.835319	0.642168	0.955276	0.916413
1553118_at	THEM4	0.925882	0.892358	1.86542	0.180921	0.643941	0.441959	0.49634	0.165546	0.345199	0.0398461	1.97767	0.20702	0.695489	0.546361
1553132_a_at	TC2N	1.62237	0.249339	3.59452	0.000683843	0.667065	0.333173	0.451344	0.0351853	0.185578	7.91708e-05	2.77272	0.013474	0.411168	0.0505179
1553133_at	C9orf72	2.56365	0.0599527	4.50304	0.000618087	3.05019	0.0279379	0.569315	0.187568	0.677362	0.357711	1.08132	0.862325	1.18978	0.732853
1553134_s_at	C9orf72	6.18468	0.000583773	12.4235	4.4014e-07	12.4175	1.2081e-05	0.497821	0.0954461	0.999556	0.999129	0.998296	0.996882	2.00792	0.165066
1553158_at	C3orf34	0.659754	0.415585	0.258583	0.00259499	0.747321	0.567242	2.5516	0.0421652	2.89006	0.0228145	0.451908	0.103111	1.13265	0.815944
1553177_at	SH2D1B	2.18344	0.147995	20.2886	1.76839e-07	2.24965	0.133729	0.107619	4.97681e-05	0.110882	5.89473e-05	4.58366	0.00459408	1.03035	0.957174
1553185_at	RASEF	0.469957	0.18029	0.563778	0.205073	0.447078	0.154178	0.833584	0.705832	0.793004	0.630861	1.78906	0.266526	0.951338	0.931833
1553186_x_at	RASEF	0.445841	0.1318	0.563349	0.180826	0.450407	0.13652	0.791412	0.608673	0.799517	0.624288	1.79975	0.236409	1.01028	0.98522
1553252_a_at	BRWD3	0.683825	0.275157	0.858149	0.581405	0.778031	0.468062	0.796861	0.450889	0.906639	0.743694	1.5495	0.181066	1.13776	0.722252
1553274_a_at	SNRNP48	0.421557	0.000162074	0.45288	3.24111e-05	0.497545	0.00142932	0.930837	0.675759	1.09863	0.583553	1.42296	0.0637815	1.18026	0.426692
1553292_s_at	FLJ25006	0.518171	0.0777767	0.867539	0.625226	0.433739	0.0277807	0.597289	0.110107	0.499965	0.0351224	1.07165	0.837492	0.837058	0.640885
1553295_at	ABCA13	0.972136	0.944476	0.497856	0.0406924	0.992397	0.984994	1.95274	0.067215	1.99336	0.0597439	0.593122	0.176353	1.02084	0.961533
1553297_a_at	CSF3R	0.358116	0.00421178	0.324817	0.000237101	0.929676	0.824747	1.10259	0.733463	2.86215	0.00105632	0.692315	0.238504	2.59602	0.0102821
1553311_at	C20orf197	0.9084	0.564726	0.844811	0.214389	0.910354	0.573407	1.07527	0.616943	1.07758	0.60661	0.827884	0.230933	1.00214	0.990278
1553313_s_at	SLC5A3	0.724772	0.30098	0.663101	0.106147	0.757333	0.370467	1.093	0.740212	1.14211	0.620788	1.63558	0.096426	1.04493	0.89228
1553349_at	ARID2	0.94873	0.88363	0.772871	0.376581	0.526498	0.0836408	1.22748	0.514282	0.681223	0.226874	1.48834	0.243068	0.554977	0.12919
1553387_at	ATM	0.87043	0.760555	1.3113	0.461217	0.541638	0.185606	0.663791	0.305915	0.413082	0.0331905	1.9058	0.138043	0.622308	0.327367
1553518_at	DEFT1P	0.77491	0.70268	0.264951	0.0193486	1.00216	0.997417	2.92472	0.0737652	3.78239	0.029225	1.04681	0.941493	1.29325	0.714951
1553530_a_at	ITGB1	1.03936	0.910825	2.4353	0.00335458	1.0033	0.992376	0.426791	0.00832825	0.411967	0.00627559	1.44283	0.26109	0.965307	0.922575
1553538_s_at	---	0.544574	0.157636	0.557058	0.0934311	0.814	0.626062	0.97765	0.950851	1.46125	0.306199	1.17267	0.686244	1.49464	0.369464
1553542_at	CCDC125	0.428539	0.0867481	0.130915	1.66857e-05	0.794765	0.632983	3.2732	0.00832642	6.07086	0.000198501	0.633756	0.314135	1.85459	0.229011
1553551_s_at	LOC100131754	0.518351	0.261646	0.69035	0.428097	0.779705	0.667322	0.750852	0.57013	1.12943	0.808885	1.32106	0.607029	1.5042	0.504629
1553567_s_at	LOC100133315	0.524458	0.220267	0.582448	0.202232	0.788236	0.646926	0.900501	0.816425	1.35332	0.504459	1.16813	0.748589	1.50285	0.45852
1553569_at	ZFYVE20	0.527046	0.159014	0.606803	0.171354	0.849626	0.714911	0.868562	0.716676	1.40017	0.389018	1.05418	0.899156	1.61205	0.314298
1553570_x_at	ZFYVE20	0.508	0.138094	0.587557	0.147161	0.837116	0.69093	0.864597	0.708493	1.42474	0.366334	1.06003	0.888882	1.64787	0.29399
1553575_at	---	0.495687	0.156589	0.828285	0.629991	0.515949	0.180652	0.598449	0.231007	0.622912	0.268421	1.90977	0.161974	1.04086	0.937592
1553581_s_at	SFRS12IP1	0.732398	0.216936	0.51774	0.00271436	0.879649	0.606517	1.41461	0.117628	1.69902	0.0204131	0.992673	0.974711	1.20105	0.486122
1553587_a_at	POLE4	1.33867	0.521434	1.51079	0.263421	2.6779	0.0376455	0.886075	0.759254	1.77264	0.155073	0.543179	0.157816	2.00055	0.155
1553588_at	SH3KBP1	0.56175	0.159054	0.602737	0.125569	0.819377	0.620401	0.931934	0.840086	1.35943	0.382954	1.05912	0.87826	1.45872	0.375838
1553589_a_at	PDZK1IP1	0.877518	0.792549	0.793444	0.563486	0.425225	0.0942742	1.10596	0.815798	0.535924	0.157349	1.95572	0.156662	0.484611	0.174404
1553604_at	ABCA13	0.774373	0.64981	0.261105	0.00604816	0.897634	0.847675	2.96576	0.033946	3.43783	0.0173464	0.589515	0.319177	1.15918	0.803219
1553605_a_at	ABCA13	0.62192	0.578038	0.0811818	0.00106022	0.843991	0.842105	7.66083	0.0103126	10.3963	0.003811	0.470315	0.347223	1.35707	0.73391
1553608_a_at	NCRNA00189	0.488659	0.035527	0.951655	0.849785	1.05807	0.862273	0.513487	0.0254452	1.1118	0.708565	1.04239	0.891364	2.16535	0.0317618
1553635_s_at	TCTEX1D1	0.758647	0.617161	0.168113	0.000425882	0.945094	0.918401	4.51273	0.00399851	5.62167	0.00126797	0.335411	0.0421503	1.24574	0.705687
1553677_a_at	TIPRL	0.7508	0.157464	0.702271	0.0346216	1.39803	0.100857	1.06907	0.699649	1.99073	0.00047335	0.882091	0.50098	1.86206	0.00607979
1553678_a_at	ITGB1	2.17513	0.0580746	3.86991	0.000230243	1.23508	0.594087	0.562062	0.10306	0.319126	0.00255317	1.16457	0.680295	0.567818	0.182066
1553681_a_at	PRF1	1.98261	0.0796642	8.47786	2.03765e-07	2.10439	0.0581008	0.233841	0.000154573	0.248222	0.000247822	2.50585	0.0146116	1.06148	0.881073
1553695_a_at	NLRX1	1.07631	0.769278	0.599113	0.0166052	1.10811	0.682474	1.79651	0.0119174	1.84971	0.00869108	0.390826	0.000436916	1.02958	0.912097
1553703_at	ZNF791	1.55283	0.0291705	1.36613	0.0519892	1.14203	0.491227	1.13666	0.446086	0.835957	0.289201	1.26848	0.192686	0.73545	0.137784
1553704_x_at	ZNF791	1.47049	0.0954782	1.45226	0.0474392	1.1186	0.618841	1.01252	0.949282	0.770251	0.189819	1.18026	0.432843	0.7607	0.254568
1553709_a_at	PRPF38A	1.2234	0.55473	0.887488	0.663129	1.34985	0.381544	1.3785	0.283942	1.52087	0.165037	0.438516	0.0147915	1.10328	0.784141
1553715_s_at	C16orf14	1.21041	0.362852	1.33284	0.0952216	1.56667	0.0390203	0.908148	0.595803	1.17552	0.375776	1.13611	0.513448	1.29433	0.24604
1553723_at	GPR97	0.846452	0.710257	0.334899	0.00516905	1.03193	0.944074	2.52731	0.0241683	3.08122	0.00744697	0.391884	0.032854	1.21917	0.675349
1553743_at	FAM119A	1.10911	0.716879	1.36396	0.183781	0.867659	0.61953	0.813154	0.407995	0.636089	0.0776117	1.0205	0.939311	0.782249	0.417116
1553808_a_at	NKX2-3	0.874785	0.540765	0.744477	0.101371	0.987457	0.953803	1.17503	0.398479	1.32639	0.145078	0.724622	0.122653	1.12881	0.598836
1553842_at	BEND2	1.30495	0.625229	2.28992	0.0671254	0.381618	0.0856631	0.569868	0.241254	0.166651	0.000783988	1.77596	0.264261	0.292437	0.0400152
1553856_s_at	P2RY10	3.15404	0.000755564	4.12673	3.91414e-06	1.40864	0.262984	0.764294	0.311839	0.341344	0.000361504	1.70515	0.0678611	0.446614	0.017097
1553906_s_at	FGD2	1.09096	0.837638	3.7187	0.00067316	1.90858	0.136859	0.293371	0.00258041	0.513238	0.0804199	1.72142	0.179088	1.74945	0.218666
1553928_at	ELMOD2	1.17454	0.648688	0.872605	0.631335	1.39862	0.345486	1.34602	0.337198	1.60292	0.132876	0.615231	0.148761	1.19086	0.638925
1553954_at	ALG14	1.42751	0.298735	1.41167	0.212839	1.90594	0.0659997	1.0112	0.969863	1.35013	0.313631	0.578986	0.0935319	1.33515	0.42131
1553955_at	KLRAQ1	0.883621	0.535969	1.00057	0.99714	0.840256	0.385754	0.883131	0.475631	0.83979	0.318677	0.85696	0.409988	0.950962	0.810785
1553959_a_at	B3GALT6	1.62608	0.022749	1.46317	0.0261879	1.32639	0.170654	1.11134	0.55008	0.906513	0.57826	0.765991	0.166532	0.815694	0.34363
1553971_a_at	GATS	1.28645	0.461072	0.882948	0.649367	1.12311	0.732927	1.457	0.210555	1.272	0.419121	0.802459	0.490377	0.873089	0.705197
1553974_at	C22orf39 /// HIRA	1.29837	0.402627	1.42751	0.161353	1.31914	0.375065	0.909534	0.72538	0.924087	0.769837	0.738567	0.300382	1.01597	0.961293
1553978_at	LOC729991	0.820799	0.621508	0.637236	0.168382	1.34053	0.465082	1.28815	0.468328	2.1038	0.040363	0.728146	0.398225	1.6332	0.249909
1553979_at	---	1.19177	0.504488	2.11213	0.00142185	0.966285	0.895729	0.564247	0.0178102	0.457486	0.00192771	1.22723	0.405627	0.81079	0.44962
1553984_s_at	DTYMK	0.996312	0.983948	0.544914	0.000338691	1.09779	0.612338	1.82842	0.00080765	2.01461	0.000167696	0.466355	0.000142086	1.10183	0.617286
1553987_at	C12orf47	2.07067	0.00700634	2.51472	9.84426e-05	1.8163	0.0236702	0.823477	0.37605	0.722265	0.143677	0.652387	0.0767842	0.877092	0.619693
1553993_s_at	MED25	0.934314	0.741269	0.977183	0.888947	1.1708	0.445702	0.956131	0.802133	1.19814	0.317273	1.31121	0.166605	1.2531	0.303008
1554007_at	---	0.481598	0.0928448	0.989567	0.975355	0.273934	0.00479933	0.486665	0.0589681	0.276816	0.00165189	1.7163	0.178967	0.568803	0.212195
1554014_at	CHD2	2.05951	0.0177619	1.48226	0.0977902	1.30315	0.360972	1.38944	0.196198	0.879161	0.607603	0.76961	0.334063	0.632747	0.139617
1554016_a_at	C16orf57	1.12506	0.673864	0.971456	0.897475	1.34667	0.292405	1.15805	0.547849	1.38626	0.187253	0.625855	0.0820018	1.19698	0.543181
1554021_a_at	ZNF12	1.10665	0.667658	1.29918	0.175144	0.590128	0.032762	0.851808	0.436915	0.454232	0.000669233	1.5966	0.0417602	0.533256	0.0170464
1554036_at	ZBTB24	1.89094	0.0194202	2.1041	0.00128504	1.80013	0.0297223	0.898693	0.634354	0.855536	0.488356	1.2511	0.355879	0.951971	0.856111
1554037_a_at	ZBTB24	2.80539	0.00641113	3.93947	4.67049e-05	2.8296	0.00604144	0.712124	0.270993	0.718271	0.283016	0.920443	0.799983	1.0086	0.981486
1554053_at	SPTLC1	1.36623	0.33149	1.03977	0.878893	1.51414	0.19995	1.31394	0.329013	1.45619	0.182793	0.583579	0.0793611	1.10826	0.759493
1554057_at	LOC645676	1.48103	0.056373	1.34798	0.0701005	1.09954	0.632867	1.0987	0.586414	0.815637	0.244024	1.00874	0.962501	0.742365	0.162229
1554067_at	C12orf66	1.07453	0.842728	1.50671	0.167461	0.684916	0.301313	0.713161	0.289085	0.454578	0.0182891	0.971907	0.932891	0.637413	0.244675
1554078_s_at	DNAJA3	0.944983	0.839725	1.23876	0.345447	0.815977	0.469534	0.762865	0.272133	0.658703	0.0956467	1.06888	0.798932	0.863519	0.619558
1554089_s_at	SBDS /// SBDSP	1.37202	0.310568	2.61933	0.000616615	1.00845	0.978248	0.523804	0.0226059	0.385019	0.00142538	2.10424	0.0152744	0.734992	0.348284
1554093_a_at	SNAPC5	1.45851	0.161122	2.12756	0.00140884	1.57047	0.0965115	0.685534	0.109474	0.738106	0.193911	0.947094	0.825625	1.07676	0.790505
1554116_s_at	PARP11	0.594192	0.190683	0.766629	0.401144	0.437089	0.042482	0.775071	0.456416	0.570145	0.107826	1.85202	0.100761	0.735552	0.458505
1554127_s_at	MSRB3	0.685629	0.474262	0.202908	0.000796758	0.800848	0.672656	3.37901	0.0125076	3.94685	0.00556145	0.36309	0.0472886	1.16805	0.778987
1554132_a_at	FAM190B	2.38237	0.00406658	4.44474	4.52913e-07	1.65496	0.07818	0.535998	0.0150297	0.372368	0.000351382	1.49195	0.131043	0.69467	0.219214
1554149_at	CLDND1	1.37974	0.20308	2.12918	0.000800083	1.36538	0.217679	0.64806	0.0538679	0.641268	0.0486993	1.08749	0.718518	0.989554	0.968049
1554153_a_at	PHF21A	0.748047	0.128	0.783877	0.113038	0.887796	0.52446	0.95427	0.772917	1.13249	0.445408	1.14599	0.436344	1.18682	0.386543
1554167_a_at	GOLGA7	1.98275	0.0710007	2.89849	0.00122955	2.37051	0.0253981	0.684062	0.240591	0.817845	0.530135	0.523986	0.0682627	1.19557	0.644546
1554168_a_at	SH3KBP1	1.33145	0.0519574	1.33404	0.0170874	1.12225	0.418551	0.99802	0.987169	0.841246	0.169053	1.12109	0.391304	0.84288	0.258472
1554177_a_at	ATP5S	1.09931	0.529201	1.22264	0.104526	1.1152	0.469296	0.899129	0.418131	0.912123	0.482935	0.892361	0.419173	1.01447	0.927532
1554178_a_at	FAM126B	0.929612	0.721623	1.0241	0.884906	0.912186	0.653922	0.907771	0.587986	0.890693	0.517468	0.922039	0.671694	0.981221	0.929957
1554229_at	C5orf41	1.51635	0.310717	2.42755	0.0111709	1.72967	0.185423	0.624685	0.19119	0.712519	0.342368	1.81756	0.124594	1.14068	0.758834
1554239_s_at	ZADH2	1.36907	0.203535	1.32832	0.154661	1.37936	0.193317	1.0307	0.886307	1.03847	0.858371	0.990096	0.965028	1.00754	0.976616
1554240_a_at	ITGAL	0.983154	0.944467	2.18313	0.00047492	0.975092	0.917635	0.450344	0.000844846	0.446645	0.000764625	1.99668	0.00519318	0.991799	0.974447
1554241_at	COCH	0.760226	0.272281	0.617153	0.021294	0.620585	0.0620738	1.23183	0.336014	1.00558	0.979337	1.11915	0.626045	0.816373	0.437985
1554248_at	ZNF638	0.97547	0.923107	1.20623	0.368722	0.742982	0.254561	0.808713	0.34747	0.615956	0.038497	1.27961	0.310202	0.761703	0.320452
1554249_a_at	ZNF638	0.813154	0.40778	1.17479	0.422439	1.14163	0.594491	0.692171	0.0977138	0.971779	0.894556	1.08117	0.736651	1.40396	0.202039
1554250_s_at	TRIM73	0.980507	0.956601	1.3491	0.308381	0.543292	0.100943	0.726785	0.315789	0.402734	0.00738941	1.85832	0.0759752	0.554093	0.130465
1554251_at	HP1BP3	1.23448	0.381794	0.836015	0.355458	0.67357	0.107426	1.47662	0.0701114	0.805692	0.30417	1.21462	0.387516	0.545632	0.0227167
1554260_a_at	FRYL	0.92492	0.768306	1.52066	0.0578114	0.844518	0.524929	0.608235	0.038984	0.555362	0.0162592	1.63241	0.0564074	0.913135	0.744933
1554283_at	CCRN4L	1.42188	0.305131	0.70799	0.213172	2.00959	0.0483895	2.00834	0.0251411	2.83844	0.00151116	0.772764	0.419585	1.41333	0.338299
1554287_at	TRIM4	1.18403	0.589656	1.72716	0.0374684	0.755289	0.372689	0.685534	0.172964	0.437301	0.00508379	2.06365	0.0190577	0.637943	0.180078
1554306_at	ITPKB	3.63108	0.000644459	3.32073	0.000132711	1.05686	0.868433	1.09346	0.758658	0.318265	0.000527847	1.43684	0.251576	0.291062	0.00159879
1554309_at	EIF4G3	1.69197	0.194407	1.1088	0.747322	1.19673	0.652718	1.52605	0.229639	1.07938	0.825687	0.992886	0.984693	0.707303	0.412679
1554335_at	CYTH4	0.992074	0.975025	1.44073	0.0832669	0.92383	0.755503	0.688582	0.100959	0.641224	0.0533345	1.76626	0.0232163	0.931224	0.790422
1554342_s_at	HELQ	0.991806	0.973697	1.05313	0.796511	1.15998	0.553461	0.941766	0.782522	1.10145	0.657053	0.775071	0.28023	1.16959	0.552905
1554351_a_at	TIPRL	1.55369	0.110718	1.37088	0.15339	1.86361	0.0278355	1.13336	0.594076	1.35943	0.197469	0.717723	0.194801	1.19947	0.523107
1554352_s_at	DENND4A	1.34751	0.192263	1.33247	0.121301	0.997992	0.992864	1.0113	0.954201	0.74898	0.148205	0.900251	0.617717	0.740617	0.21232
1554365_a_at	PPP2R5C	1.78237	0.105663	3.02199	0.000506797	1.5357	0.224241	0.589801	0.0903138	0.508176	0.0328848	1.30849	0.411068	0.861546	0.68475
1554390_s_at	ACTR2	1.32721	0.459141	1.25614	0.458284	1.56884	0.242904	1.05662	0.86787	1.24894	0.503779	0.790863	0.510889	1.18198	0.677144
1554406_a_at	CLEC7A	1.56537	0.348778	4.15716	0.000887458	2.44003	0.0689858	0.376547	0.0246961	0.586946	0.203995	2.24404	0.0772276	1.55876	0.378095
1554408_a_at	TK1	1.06793	0.875101	0.407451	0.012362	1.10773	0.806776	2.62097	0.0130439	2.71867	0.0103069	0.366351	0.0155961	1.03723	0.933887
1554414_a_at	OSGIN2	1.02391	0.938144	0.7142	0.17723	1.13328	0.681652	1.43366	0.182027	1.58678	0.0907727	0.539352	0.0379833	1.1068	0.752107
1554415_at	TAF5L	2.11668	0.00159005	2.60955	7.41356e-06	1.67923	0.0216577	0.811127	0.266325	0.643495	0.0245144	0.980793	0.922603	0.793334	0.309053
1554423_a_at	FBXO7	1.20205	0.582533	1.0749	0.787967	0.922679	0.809574	1.11822	0.700937	0.858387	0.600157	1.14353	0.667714	0.767639	0.454855
1554441_a_at	WAPAL	1.98729	0.0554734	1.36746	0.265585	1.78831	0.101465	1.45327	0.220546	1.30767	0.375806	0.618395	0.144893	0.899815	0.771909
1554447_at	LOC554203	0.283201	0.00928282	0.408781	0.019934	0.223415	0.00257848	0.692795	0.354785	0.54654	0.133284	1.28271	0.556636	0.788892	0.619352
1554455_at	LINS1	0.812421	0.642896	1.36737	0.387689	0.331688	0.0196958	0.59415	0.188734	0.242591	0.00114275	1.92319	0.126443	0.4083	0.0664279
1554456_a_at	LINS1	1.27324	0.529591	1.49009	0.202453	0.572402	0.153458	0.854469	0.637589	0.384139	0.00768676	1.28112	0.490565	0.449564	0.0563648
1554462_a_at	DNAJB9	3.26889	0.00254017	3.19629	0.000392	2.53344	0.0142931	1.02272	0.942261	0.792674	0.45635	0.699841	0.289312	0.775017	0.499436
1554464_a_at	CRTAP	3.46751	0.0157277	3.74068	0.00216543	5.38072	0.00174037	0.926973	0.857298	1.43843	0.392052	0.808433	0.63918	1.55186	0.392934
1554469_at	ZBTB44	1.26672	0.270822	1.4572	0.0349886	1.19003	0.415126	0.869284	0.450495	0.816656	0.278279	1.52372	0.0417541	0.939464	0.780123
1554470_s_at	ZBTB44	2.61317	0.0137215	2.841	0.00143424	1.80275	0.116258	0.919805	0.793004	0.634547	0.161463	0.788673	0.489373	0.689824	0.339997
1554479_a_at	CARD8	0.827597	0.619064	1.0752	0.812356	0.658977	0.277779	0.769717	0.431252	0.61289	0.14713	0.786981	0.501459	0.796254	0.570402
1554480_a_at	ARMC10	1.0018	0.992313	0.985474	0.922443	1.1098	0.578474	1.01657	0.919542	1.12615	0.467636	0.795647	0.198166	1.1078	0.60432
1554481_a_at	EPB41	0.882642	0.730438	0.817279	0.490141	0.543217	0.101008	1.07998	0.807138	0.664665	0.202224	1.89146	0.0685826	0.615444	0.210535
1554486_a_at	C6orf114	0.96845	0.945396	0.569394	0.143263	1.06995	0.885158	1.70078	0.199934	1.87905	0.130499	0.545708	0.174211	1.10481	0.839959
1554501_at	TSC22D4	0.665265	0.248969	0.689872	0.193207	0.788127	0.496796	0.964331	0.904762	1.14235	0.661672	1.17552	0.620556	1.1846	0.645614
1554503_a_at	OSCAR	0.573156	0.163756	0.336575	0.00181846	0.903064	0.794801	1.70291	0.127488	2.6831	0.00728801	0.541825	0.103365	1.5756	0.27678
1554510_s_at	GHITM	2.65295	0.0300973	3.09921	0.00280359	2.58453	0.0343619	0.85601	0.677204	0.833931	0.627013	0.578865	0.179968	0.97422	0.953873
1554544_a_at	MBP	2.02286	0.0364432	2.23798	0.00427722	1.47826	0.231334	0.903878	0.71857	0.660532	0.147342	1.04967	0.871931	0.730826	0.359361
1554557_at	ATP11B	1.30008	0.395575	0.57145	0.0306274	1.16659	0.616197	2.27505	0.00464558	2.04146	0.0122778	0.371749	0.00183209	0.897323	0.737759
1554565_x_at	UNQ1887	0.6208	0.300607	0.597868	0.16844	0.479366	0.115631	1.0383	0.924473	0.801736	0.57849	1.93227	0.130656	0.772175	0.591355
1554569_a_at	CUGBP2	1.10819	0.69973	0.849332	0.447712	1.15333	0.592766	1.30486	0.2566	1.35792	0.193951	0.863519	0.556227	1.0407	0.886864
1554572_a_at	SUV39H2	1.19615	0.692053	0.460892	0.0410451	1.03475	0.939695	2.5953	0.0216317	2.24513	0.0481358	0.371311	0.0257642	0.865077	0.760931
1554577_a_at	PSMD10	1.59538	0.11595	1.61194	0.048938	1.74811	0.0628419	0.989677	0.967169	1.0844	0.748153	0.684252	0.169155	1.09574	0.764802
1554595_at	SYMPK	0.703538	0.539094	0.869586	0.760782	0.63759	0.432935	0.80905	0.67005	0.73316	0.533408	2.03003	0.191697	0.906262	0.86998
1554602_at	RBM8A	2.12638	0.0122601	1.9752	0.00562738	1.57822	0.114864	1.07661	0.763853	0.799018	0.364791	0.865617	0.585111	0.74221	0.320893
1554608_at	TGOLN2	0.575984	0.056894	0.92351	0.723153	0.623257	0.0994482	0.62369	0.0608835	0.674879	0.114568	1.07564	0.779875	1.08215	0.788515
1554624_a_at	SIRPB1	0.876849	0.740578	0.688152	0.247545	1.46683	0.338485	1.2743	0.484635	2.13155	0.0361621	0.582973	0.153783	1.67284	0.225295
1554627_a_at	ASCC1	2.2931	0.0251868	1.86995	0.0346815	2.30314	0.024502	1.22629	0.507255	1.23157	0.498433	0.476484	0.0316342	1.00436	0.990637
1554638_at	ZFYVE16	2.00125	0.116791	1.20991	0.583777	1.48195	0.36571	1.65405	0.187859	1.22485	0.590061	1.06679	0.872543	0.740515	0.510567
1554661_s_at	C1orf71	1.36065	0.398596	1.84331	0.044067	0.891929	0.752405	0.738157	0.340017	0.483873	0.0284896	1.35097	0.37783	0.655515	0.274499
1554667_s_at	METTL8	1.2713	0.426529	1.56721	0.0716278	1.46612	0.209423	0.811183	0.425796	0.9355	0.798539	0.886382	0.667509	1.15325	0.652667
1554676_at	SRGN	2.76006	0.0395783	2.57344	0.0187303	2.60052	0.0515866	1.07252	0.864731	1.0105	0.979715	1.45973	0.394605	0.942151	0.90468
1554678_s_at	HNRPDL	2.30457	0.0404307	4.49836	5.70714e-05	2.15831	0.0574161	0.512314	0.0576911	0.479765	0.0385051	1.03313	0.928733	0.936525	0.873282
1554679_a_at	LAPTM4B	0.67694	0.515069	0.388531	0.0577083	0.725174	0.591352	1.74231	0.29066	1.86645	0.236348	0.274181	0.0274006	1.07128	0.912847
1554690_a_at	TACC1	1.06131	0.765427	0.91694	0.589462	0.917894	0.667823	1.15741	0.402692	1.001	0.995392	1.05968	0.755769	0.864837	0.49145
1554696_s_at	TYMS	1.0749	0.910607	0.238407	0.0097487	1.27474	0.706298	4.50866	0.0118321	5.34689	0.00572309	0.186106	0.0091795	1.186	0.801482
1554717_a_at	PDE4D	0.980317	0.963159	0.443007	0.0255188	0.990439	0.982191	2.21299	0.0422162	2.23581	0.0398327	0.484175	0.0805585	1.01033	0.981935
1554726_at	ZNF655	0.770304	0.363501	1.26103	0.316072	0.788072	0.406272	0.610897	0.055602	0.624988	0.0670236	1.39687	0.216248	1.02308	0.939406
1554747_a_at	2012-09-02	0.864357	0.58554	1.13422	0.55807	1.30242	0.326253	0.762072	0.247933	1.1483	0.552512	1.0267	0.915744	1.50681	0.152996
1554768_a_at	MAD2L1	1.17308	0.769813	0.56	0.193537	1.21134	0.725354	2.09478	0.12806	2.1631	0.113054	0.274752	0.0168651	1.03258	0.955494
1554769_at	ZNF785	0.628594	0.147589	0.622653	0.0695187	0.591767	0.103727	1.00949	0.972421	0.950396	0.852249	1.12889	0.67972	0.941465	0.855323
1554770_x_at	ZNF785	0.716481	0.144225	0.785673	0.187059	0.60634	0.032674	0.911933	0.636111	0.771747	0.190381	1.27783	0.246586	0.846276	0.480589
1554821_a_at	ZBED1	1.33533	0.357628	0.840722	0.490797	1.18394	0.589061	1.58821	0.0973928	1.40825	0.214167	1.02861	0.922824	0.886689	0.714667
1554868_s_at	PCNP	2.25324	0.0578617	2.08363	0.0346482	1.26208	0.573898	1.0814	0.827575	0.605752	0.170953	0.853049	0.680649	0.560156	0.190464
1554876_a_at	S100Z	0.857733	0.646366	2.30234	0.00434261	2.19588	0.025296	0.372548	0.00210467	0.953814	0.870727	1.45055	0.239659	2.56028	0.0123328
1554878_a_at	ABCD3	2.68124	0.002886	3.58855	1.65054e-05	2.73227	0.00246863	0.747166	0.272414	0.761386	0.303905	0.716382	0.242793	1.01906	0.952603
1554892_a_at	MS4A3	0.581963	0.583816	0.0230147	6.23819e-05	0.871698	0.889169	25.2866	0.000825207	37.8757	0.000243919	0.177292	0.0693449	1.49786	0.697662
1554899_s_at	FCER1G	1.66152	0.479138	2.42889	0.130966	3.49938	0.0885797	0.684062	0.542609	1.44073	0.558079	0.705883	0.602493	2.10614	0.326957
1554918_a_at	ABCC4	0.854706	0.758672	0.41659	0.0410931	0.369053	0.0598364	2.05167	0.114971	0.88589	0.785267	0.397989	0.0624505	0.431789	0.127618
1554933_at	PSIP1	0.85228	0.643483	1.11798	0.68778	0.562763	0.104499	0.762337	0.369555	0.503373	0.0293953	1.56211	0.174094	0.660257	0.259329
1554948_at	---	2.16175	0.0566119	1.9696	0.0384198	1.46612	0.330555	1.09764	0.783596	0.744374	0.387425	0.845748	0.645917	0.678161	0.34845
1554952_s_at	NLRP12	0.670914	0.281803	0.311089	0.000497959	1.20782	0.607333	2.15666	0.0224788	3.88254	0.000234754	0.63578	0.193617	1.80025	0.13683
1554997_a_at	PTGS2	0.417341	0.191603	0.254493	0.0149722	0.317956	0.0906876	1.63989	0.391008	1.24937	0.697695	1.26813	0.699445	0.761861	0.695187
1555037_a_at	IDH1	0.787635	0.64919	0.764771	0.525886	1.83897	0.251117	1.02994	0.948398	2.40461	0.063282	0.515842	0.184033	2.33464	0.133457
1555041_a_at	NAGA	1.98935	0.102394	2.43041	0.0116563	3.69558	0.0035356	0.818526	0.575579	1.52056	0.246355	0.687723	0.332677	1.85768	0.159911
1555058_a_at	LPGAT1	0.743704	0.533389	0.52679	0.101554	1.45862	0.428332	1.41177	0.406112	2.76888	0.0195852	0.646893	0.329619	1.96129	0.185087
1555086_at	STAT5B	0.50934	0.0601101	0.44615	0.00715857	0.446738	0.0268754	1.14163	0.660606	1.00131	0.996536	1.2735	0.457007	0.877092	0.719456
1555088_x_at	STAT5B	0.479599	0.0130908	0.482099	0.00291789	0.522789	0.0264831	0.994829	0.982882	1.0844	0.737681	1.06712	0.802387	1.09005	0.76847
1555105_a_at	MIER1	1.04494	0.912534	0.988162	0.970475	1.42435	0.3805	1.05745	0.87261	1.44143	0.299172	0.558218	0.127914	1.36311	0.465159
1555167_s_at	NAMPT	1.79788	0.428526	1.70326	0.372196	5.59602	0.0263004	1.05552	0.932804	3.28547	0.0725981	0.600443	0.460857	3.11256	0.152
1555193_a_at	ZNF277	1.62473	0.201616	2.34892	0.00826503	1.81919	0.118466	0.691739	0.263373	0.77448	0.43496	0.62248	0.182583	1.11961	0.774453
1555214_a_at	CLEC7A	1.74098	0.105459	3.70841	4.45875e-05	3.55858	0.000742435	0.469468	0.0143673	0.959577	0.886917	1.09779	0.764704	2.04401	0.0505203
1555226_s_at	C1orf43	2.91683	0.0580946	2.81142	0.0249865	4.2625	0.01257	1.03748	0.938093	1.51614	0.383358	0.446738	0.122121	1.46135	0.51031
1555241_at	C8orf59	1.39243	0.240514	2.82373	8.50186e-05	1.37031	0.263395	0.493116	0.00683491	0.485284	0.00582506	1.37192	0.230477	0.984136	0.956494
1555243_x_at	C8orf59	0.952004	0.821554	1.63127	0.0092962	1.08613	0.705046	0.583579	0.00832273	0.665772	0.0401341	1.18165	0.415635	1.14084	0.567591
1555247_a_at	RAPGEF6	1.35266	0.504642	1.45649	0.304642	0.575425	0.227073	0.92871	0.850505	0.395075	0.0247028	1.17097	0.708203	0.425402	0.0812692
1555278_a_at	CKAP5	1.08741	0.772765	0.667528	0.0922895	0.885276	0.674862	1.62902	0.0621954	1.3262	0.269315	0.552138	0.0362255	0.814169	0.503154
1555281_x_at	ARMC8	1.9111	0.0419065	1.35698	0.220227	1.5174	0.179499	1.40825	0.204573	1.11822	0.674317	0.623863	0.106949	0.794049	0.475406
1555303_at	---	0.361157	0.00664297	0.438698	0.00635721	0.419749	0.0183397	0.823249	0.521639	0.95686	0.88402	1.45862	0.251056	1.16231	0.681639
1555325_s_at	LOC100287515 /// ZNF26	1.62439	0.0354726	3.24091	5.25322e-07	0.733872	0.168437	0.501214	0.00125865	0.22644	3.75149e-08	2.09798	0.00126658	0.451751	0.00198732
1555338_s_at	AQP10	0.274752	0.0410212	0.475956	0.136042	0.166836	0.00625094	0.577263	0.302331	0.350528	0.0554688	1.71356	0.345426	0.607224	0.437194
1555349_a_at	ITGB2	1.55725	0.162899	1.94585	0.0126487	1.94639	0.0404451	0.800293	0.413865	1.0003	0.99912	0.997777	0.993893	1.24989	0.498403
1555355_a_at	ETS1	1.04543	0.897303	2.23426	0.00709752	0.687342	0.281681	0.467909	0.0169094	0.307637	0.000534858	2.28501	0.0156259	0.657471	0.254013
1555372_at	BCL2L11	4.29155	1.6102e-06	5.2463	3.90136e-09	3.00737	7.79114e-05	0.818015	0.33169	0.573236	0.0111515	1.42989	0.113241	0.700764	0.160369
1555411_a_at	CCNL1	0.906262	0.721379	1.55488	0.0552367	0.659571	0.1399	0.582811	0.031956	0.424166	0.00134959	1.70255	0.0473323	0.727793	0.279924
1555419_a_at	ASAH1	1.73207	0.328163	2.45564	0.0533367	2.02848	0.210899	0.705345	0.47328	0.826049	0.693534	0.770625	0.617066	1.17113	0.787774
1555420_a_at	KLF7	1.06459	0.881974	0.686152	0.272323	1.22374	0.632701	1.55154	0.237902	1.78349	0.123823	0.4825	0.0734497	1.14949	0.754074
1555446_s_at	TRAPPC10	1.42168	0.404252	0.979291	0.950453	0.531448	0.140027	1.45176	0.311619	0.542652	0.102841	1.38732	0.406187	0.37379	0.0334746
1555486_a_at	PRR5L	1.03585	0.912402	2.40261	0.0020692	0.776415	0.432117	0.431132	0.00538375	0.323155	0.000393396	1.56287	0.144186	0.749552	0.396403
1555495_a_at	SDCCAG10	0.735552	0.269066	0.623863	0.0406435	0.806642	0.436474	1.17903	0.492593	1.29298	0.287638	1.12545	0.645573	1.09665	0.750022
1555522_s_at	DPY30 /// MEMO1	1.66544	0.237256	1.52224	0.226271	1.54424	0.312143	1.09407	0.808279	1.0145	0.968986	0.583296	0.183007	0.927231	0.866242
1555526_a_at	2012-09-06	0.696068	0.362174	1.10305	0.75722	0.625855	0.241177	0.631039	0.187534	0.567346	0.107793	1.47345	0.298045	0.899129	0.798177
1555575_a_at	KDELR1	0.787363	0.203407	0.64842	0.00693854	0.889089	0.526501	1.21428	0.234336	1.37116	0.0586959	0.83851	0.312908	1.1292	0.534503
1555579_s_at	PTPRM	1.74751	0.0452176	2.18434	0.00115786	0.773514	0.341248	0.800071	0.342247	0.354117	0.000136462	1.04157	0.87051	0.442638	0.00732842
1555613_a_at	ZAP70	0.632352	0.314322	3.75575	0.0011107	0.540475	0.180259	0.168369	0.000110901	0.143906	3.90885e-05	4.87094	0.000842352	0.854765	0.741471
1555630_a_at	RAB34	1.37097	0.326601	1.31878	0.285514	1.7434	0.090228	1.03962	0.888555	1.32198	0.318884	0.557058	0.0581817	1.27156	0.476495
1555634_a_at	LILRA5	1.66232	0.109457	1.69443	0.0421528	1.84216	0.0570491	0.981037	0.943291	1.08719	0.756325	0.857792	0.596505	1.10819	0.752867
1555638_a_at	SAMSN1	2.4844	0.016224	2.19542	0.0104103	2.72905	0.0087641	1.13163	0.690611	1.24306	0.485193	0.488117	0.0393223	1.09847	0.802686
1555643_s_at	LILRA5	2.61734	0.0986224	2.55478	0.0479576	6.14537	0.00340704	1.02449	0.96086	2.40544	0.0842691	0.640691	0.403533	2.34795	0.161194
1555653_at	HNRNPA3	0.570421	0.343193	0.630558	0.333026	0.818186	0.732683	0.90463	0.844481	1.29765	0.610897	1.32942	0.604516	1.43435	0.561139
1555659_a_at	TREML1	0.464291	0.326622	0.813943	0.741215	0.259085	0.0904695	0.570461	0.408299	0.318331	0.0987631	1.29756	0.719216	0.558024	0.477146
1555691_a_at	KLRK1	2.91622	0.0461614	20.0426	1.22908e-07	2.4894	0.0858848	0.145501	0.000207843	0.124205	8.28099e-05	1.96823	0.167673	0.85364	0.770872
1555697_at	KLK4	0.912313	0.515379	0.747995	0.0155975	0.92319	0.570671	1.21968	0.113498	1.23422	0.0945174	0.796585	0.0924455	1.01192	0.93624
1555705_a_at	CMTM3	1.67981	0.0930087	2.46195	0.000892905	1.87931	0.0437363	0.68231	0.151648	0.763288	0.305955	0.633844	0.11287	1.11868	0.723094
1555728_a_at	MS4A4A	3.28456	0.0930689	4.28026	0.0136201	7.68689	0.00613905	0.767373	0.658878	1.79577	0.332733	0.400674	0.163011	2.34031	0.247331
1555730_a_at	CFL1	1.68623	0.15068	1.40406	0.242249	1.58019	0.206013	1.20097	0.555799	1.12545	0.703235	0.699405	0.287898	0.93711	0.862576
1555736_a_at	AGTRAP	1.74231	0.402161	1.16514	0.772839	3.49211	0.0664647	1.49537	0.484494	2.99738	0.0643241	0.562919	0.3542	2.0043	0.321001
1555743_s_at	---	1.13422	0.427668	0.864417	0.256985	1.15998	0.351174	1.31212	0.0567682	1.34201	0.0403054	0.848567	0.271249	1.02274	0.89246
1555745_a_at	LYZ	1.67006	0.423201	1.51299	0.421282	4.72823	0.0209064	1.10374	0.858563	3.12509	0.0481552	0.586214	0.372826	2.83117	0.129643
1555751_a_at	GEMIN7	1.36047	0.414155	1.70989	0.0840334	2.32511	0.0317195	0.795647	0.485161	1.35981	0.349928	0.389285	0.0116385	1.70906	0.182412
1555756_a_at	CLEC7A	2.03736	0.28121	9.41525	0.000222488	2.71904	0.134203	0.216389	0.0116945	0.288791	0.0366545	3.47834	0.049517	1.33459	0.675323
1555758_a_at	CDKN3	1.07371	0.915247	0.245263	0.0140529	1.1823	0.802224	4.37778	0.0167828	4.82056	0.0114353	0.221273	0.0221652	1.10114	0.891213
1555759_a_at	CCL5	1.86219	0.127286	4.84165	4.04138e-05	1.34378	0.460391	0.384618	0.0100858	0.277546	0.000981229	2.88866	0.00806253	0.721614	0.439615
1555760_a_at	RBM15	1.08267	0.755532	0.854884	0.446915	1.08508	0.748946	1.26637	0.29259	1.26927	0.288045	0.693131	0.132689	1.00223	0.993376
1555762_s_at	RBM15	1.73736	0.0332925	1.16967	0.433928	0.988121	0.961498	1.48535	0.0755427	0.844811	0.436642	0.852517	0.492365	0.568763	0.0386022
1555764_s_at	TIMM10	1.53507	0.111134	1.44063	0.0924323	1.74896	0.0410836	1.06553	0.780958	1.21403	0.398595	0.755498	0.258399	1.13934	0.637494
1555780_a_at	RHEB	1.75236	0.263262	1.90554	0.114395	1.76467	0.257501	0.91955	0.845715	0.926074	0.858569	0.48394	0.125618	1.00703	0.989295
1555790_a_at	TMEM192 /// ZNF320	1.77362	0.149769	2.21422	0.0167821	1.70906	0.176808	0.80107	0.514665	0.771854	0.44753	0.672963	0.282069	0.963536	0.927898
1555797_a_at	ARPC5	1.2531	0.479699	1.11558	0.668978	1.63762	0.129368	1.12327	0.67466	1.46795	0.173094	0.601944	0.0964502	1.30686	0.427035
1555812_a_at	ARHGDIB	1.99585	0.0762666	1.42198	0.252266	1.53869	0.259649	1.40357	0.307132	1.08207	0.810297	0.543707	0.0932189	0.770945	0.514909
1555814_a_at	RHOA	2.2003	0.093824	1.94558	0.0794504	2.30042	0.0776554	1.13092	0.757392	1.18239	0.674278	0.617881	0.265762	1.04551	0.926429
1555823_at	PACS2	1.24729	0.20008	1.40561	0.0184483	1.08598	0.627474	0.887427	0.421473	0.772657	0.0898348	0.890014	0.464522	0.870671	0.441219
1555824_a_at	PACS2	0.879832	0.460758	1.18312	0.232466	0.827425	0.27822	0.743601	0.0575071	0.699357	0.0240068	1.1874	0.292359	0.940461	0.736114
1555827_at	CCNL1	1.35754	0.435049	1.46591	0.228496	0.650445	0.274959	0.926074	0.820719	0.443683	0.0230175	1.27775	0.50225	0.4791	0.0821245
1555832_s_at	KLF6	0.858863	0.457312	0.661265	0.0172307	0.816995	0.325501	1.29882	0.148635	1.23542	0.239416	0.697904	0.067717	0.951239	0.815859
1555833_a_at	IRGQ	0.817675	0.332018	0.814733	0.222039	0.72412	0.125265	1.00365	0.983768	0.888781	0.511655	1.19773	0.351693	0.885583	0.576069
1555837_s_at	POLR2B	1.00932	0.968054	1.10328	0.598611	0.741285	0.203584	0.914845	0.659438	0.671891	0.0573928	0.934548	0.754624	0.734432	0.21333
1555841_at	C9orf30	1.4572	0.281904	0.979196	0.939722	0.727894	0.362423	1.48813	0.19424	0.743343	0.329092	0.770197	0.422034	0.499515	0.065942
1555844_s_at	HNRNPM	1.16103	0.324252	0.888904	0.333344	0.874542	0.375201	1.30613	0.0493387	0.983829	0.900611	0.814733	0.15222	0.75325	0.0823107
1555845_at	---	0.638563	0.0461289	0.611998	0.00850381	0.572719	0.0151772	1.04343	0.821015	0.935799	0.724227	1.07378	0.724395	0.896826	0.632949
1555846_a_at	---	0.671985	0.187145	0.830988	0.439428	0.585483	0.0797973	0.808657	0.412964	0.704563	0.182057	0.902501	0.711081	0.871335	0.659542
1555847_a_at	LOC284454	0.808209	0.547746	0.513452	0.0257202	0.436212	0.0256307	1.57407	0.148348	0.849567	0.596648	0.865737	0.662557	0.539726	0.106594
1555851_s_at	SEPW1	0.859935	0.460066	1.46338	0.0267605	0.928517	0.715383	0.587638	0.00555113	0.634503	0.0155164	1.3615	0.113132	1.07975	0.720415
1555852_at	---	0.941452	0.834723	1.46856	0.107431	1.06026	0.839626	0.641091	0.0864834	0.722015	0.202929	0.993712	0.981366	1.12623	0.696847
1555864_s_at	PDHA1	0.938963	0.75573	0.460126	6.04501e-05	0.975646	0.902987	2.04075	0.000395627	2.12049	0.000224723	0.633756	0.0222877	1.03908	0.857355
1555866_a_at	HEXDC	0.476022	0.0504316	0.840663	0.555262	0.719217	0.370016	0.566246	0.0824252	0.855536	0.623848	1.7446	0.11156	1.511	0.288457
1555872_a_at	LOC728903	1.42346	0.254796	0.984341	0.948844	1.46449	0.21954	1.44603	0.174183	1.48782	0.144418	0.757543	0.33597	1.02886	0.929716
1555874_x_at	MGC21881	0.904944	0.754756	0.763077	0.297821	1.29486	0.421632	1.18591	0.541236	1.6969	0.0662824	0.753459	0.347281	1.43078	0.292885
1555886_at	PDSS2	2.25277	0.0162649	2.39396	0.00203504	1.99488	0.0379611	0.941041	0.826397	0.833353	0.512227	0.62999	0.129103	0.885522	0.717338
1555888_at	UBR5	0.961507	0.926388	0.538045	0.0788526	1.40104	0.430279	1.78707	0.125411	2.60413	0.0149794	0.463615	0.0618067	1.4572	0.40383
1555889_a_at	CRTAP	1.35981	0.320882	1.62259	0.058435	1.59593	0.136081	0.838045	0.509665	0.983577	0.950506	1.32639	0.328723	1.17365	0.621047
1555892_s_at	LOC253039	0.616383	0.327071	0.901001	0.790994	0.235223	0.0062194	0.68411	0.376154	0.261087	0.00385632	1.74848	0.2282	0.381644	0.0707718
1555906_s_at	C3orf23	2.36346	0.0292795	1.16312	0.617656	2.7951	0.0105938	2.032	0.0380641	2.40311	0.012044	0.654289	0.233491	1.18263	0.67231
1555913_at	GON4L	0.447264	0.0366773	0.689203	0.215601	0.530675	0.0943983	0.648959	0.184935	0.769984	0.417595	1.54424	0.21357	1.18649	0.659957
1555916_at	RPUSD3	1.06269	0.755412	1.23833	0.180737	1.09558	0.64042	0.858149	0.371336	0.884724	0.472853	1.31613	0.140424	1.03095	0.882147
1555920_at	CBX3	1.4903	0.330851	1.54853	0.188547	0.74551	0.472167	0.962401	0.913717	0.481431	0.0472533	1.82425	0.122382	0.500243	0.114987
1555938_x_at	VIM	1.41676	0.42765	0.976824	0.946715	1.02716	0.951034	1.45035	0.33229	1.05153	0.894769	0.667806	0.326819	0.725024	0.486673
1555945_s_at	FAM120A	0.974538	0.891247	1.04935	0.751013	1.04032	0.834058	0.92871	0.653	0.991401	0.958043	1.20255	0.300587	1.0675	0.742753
1555948_s_at	FAM120A	1.11065	0.55453	1.7358	0.000623182	1.34611	0.102257	0.639847	0.0072005	0.775501	0.107979	0.998006	0.990366	1.21209	0.307576
1555950_a_at	CD55	1.86309	0.0759426	1.73905	0.051235	2.46895	0.0125901	1.07139	0.815505	1.41971	0.242034	0.603364	0.120149	1.3251	0.434207
1555960_at	HINT1	1.49309	0.216036	1.94288	0.0149232	0.638386	0.167643	0.768491	0.347216	0.328576	0.000442073	1.30595	0.374272	0.42756	0.0172318
1555961_a_at	HINT1	1.26015	0.274911	1.46927	0.0294684	1.12039	0.587993	0.857673	0.402522	0.762548	0.145254	1.04122	0.836369	0.889089	0.595034
1555967_at	---	0.330335	0.00834384	0.524858	0.0485343	0.731738	0.426594	0.629379	0.180901	1.39416	0.332677	1.39069	0.369782	2.21514	0.062245
1555968_a_at	---	0.70848	0.148276	0.7884	0.212295	0.910986	0.689925	0.898631	0.59967	1.15549	0.47891	1.07274	0.747624	1.28583	0.311734
1555976_s_at	---	1.03908	0.90257	1.19715	0.477	0.670124	0.208436	0.86796	0.604287	0.559768	0.0414368	0.880259	0.663453	0.644924	0.191577
1556000_s_at	BTBD7	0.833642	0.373511	0.768917	0.116206	0.872726	0.504005	1.08425	0.647468	1.13508	0.475179	1.04993	0.797189	1.04688	0.830369
1556006_s_at	CSNK1A1	0.970931	0.931179	2.0578	0.0136797	0.573037	0.112253	0.47185	0.0172674	0.278471	0.000207684	1.51488	0.200686	0.590169	0.151604
1556007_s_at	---	1.85639	0.0736187	2.4163	0.00283329	1.03293	0.922852	0.768225	0.369116	0.427471	0.00687044	1.22112	0.524456	0.556402	0.105621
1556035_s_at	ZNF207	1.05912	0.875474	1.48555	0.187048	0.645147	0.238409	0.712963	0.294284	0.434281	0.0140883	1.29828	0.448513	0.609121	0.206789
1556049_at	RTN4	0.883131	0.696986	0.646445	0.0979128	0.48488	0.0305184	1.36613	0.266741	0.750071	0.305048	1.06844	0.824136	0.549046	0.0835652
1556053_at	DNAJC7	1.6473	0.132551	3.00195	0.000257589	0.938969	0.846034	0.548742	0.0416466	0.312776	0.000332481	1.78349	0.0651963	0.569987	0.109163
1556055_at	---	0.344625	0.0727308	0.281011	0.0102818	0.318022	0.0548089	1.22637	0.683524	1.13171	0.804569	1.57658	0.399514	0.922806	0.894414
1556059_s_at	SPEN	1.17454	0.599079	1.1687	0.526883	0.780516	0.419867	1.00501	0.984975	0.667898	0.137439	1.2886	0.377664	0.664527	0.211214
1556060_a_at	ZNF451	1.6349	0.00559527	1.18189	0.211376	0.858625	0.355869	1.38338	0.0300604	0.726483	0.032444	0.810116	0.176555	0.525149	0.000899326
1556066_at	KDM6B	0.504701	0.109438	0.224191	0.000133266	0.479067	0.0861844	2.25137	0.0325859	2.13687	0.0443467	0.819661	0.609864	0.949191	0.905353
1556067_a_at	KDM6B	0.706078	0.279893	0.324322	0.000159831	0.667297	0.211007	2.17709	0.00894212	2.05751	0.0144225	0.786981	0.423503	0.945075	0.866301
1556072_at	C22orf37	0.538493	0.0101578	0.501805	0.000726175	0.5549	0.0138814	1.07311	0.71859	1.10581	0.608013	1.05784	0.788972	1.03048	0.899126
1556121_at	NAP1L1	1.77264	0.07355	2.26106	0.00284357	0.966157	0.911429	0.783986	0.37022	0.427294	0.00384864	1.01489	0.959222	0.545027	0.0720067
1556126_s_at	GPATCH2	0.579789	0.0357312	0.86322	0.463058	0.473652	0.00545562	0.671659	0.0743381	0.548704	0.00954021	1.35839	0.193784	0.816939	0.441881
1556151_at	ITFG1	0.908463	0.497682	0.855595	0.176703	0.841188	0.226642	1.06178	0.625791	0.983161	0.889885	0.898008	0.417	0.925946	0.605416
1556178_x_at	TAF8	1.20155	0.582086	1.09399	0.737225	1.19284	0.597046	1.09832	0.746235	1.09028	0.765472	0.552329	0.0651989	0.9927	0.983327
1556185_a_at	---	0.700084	0.351195	0.533515	0.0477972	0.918977	0.823693	1.31212	0.413519	1.7225	0.108533	0.696261	0.311783	1.31267	0.497961
1556186_s_at	KIAA0090	0.810397	0.422275	1.01359	0.948578	0.57264	0.0403212	0.799572	0.328175	0.564952	0.0174889	1.04039	0.87067	0.706617	0.212844
1556203_a_at	SRGAP2	1.31003	0.428928	1.58151	0.102085	0.979909	0.952291	0.828343	0.525267	0.619596	0.114106	1.66025	0.118801	0.747995	0.41986
1556209_at	CLEC2B	1.24686	0.640662	5.7132	9.60593e-05	1.43137	0.449656	0.218257	0.000960553	0.250538	0.00225244	1.73087	0.220244	1.14798	0.781481
1556211_a_at	---	0.862622	0.673215	0.525914	0.0296234	0.794875	0.513444	1.64012	0.113289	1.51142	0.182812	0.800293	0.497474	0.921528	0.824666
1556239_a_at	---	1.20857	0.498162	1.29388	0.255948	0.658931	0.142726	0.934029	0.778347	0.509234	0.00944874	1.25649	0.383702	0.545216	0.0472087
1556242_a_at	---	1.03542	0.869557	0.831507	0.284511	1.27465	0.258403	1.24522	0.241075	1.53294	0.027677	0.647521	0.0360188	1.23106	0.356269
1556277_a_at	PAPD4	2.04869	0.0551156	2.91077	0.0010005	1.32639	0.435449	0.703782	0.268166	0.455651	0.0179609	1.64752	0.146325	0.647432	0.258091
1556283_s_at	FGFR1OP2	1.38838	0.534108	1.40328	0.425794	1.44093	0.489257	0.989369	0.981363	1.02686	0.953805	1.59339	0.347267	1.03789	0.946485
1556285_s_at	PPA2	3.84558	0.037148	3.53032	0.0167465	3.32395	0.0608096	1.0893	0.873626	0.941544	0.910805	0.435155	0.157869	0.864357	0.82294
1556304_s_at	hCG_2039027	0.698581	0.0571	0.559186	0.00047518	0.910796	0.607822	1.24928	0.16734	1.62879	0.00457137	0.892485	0.504535	1.30378	0.173923
1556306_at	---	0.977176	0.934531	1.53124	0.0685052	0.549808	0.0415201	0.638164	0.0755774	0.359086	0.000278991	1.82008	0.0299191	0.562646	0.0612248
1556323_at	CUGBP2	0.881236	0.763899	0.875088	0.693583	0.44356	0.0622466	1.00701	0.98477	0.506874	0.0725993	1.76247	0.157698	0.503338	0.130418
1556346_at	---	1.46378	0.425255	3.62354	0.00224783	1.63014	0.308501	0.403936	0.0361143	0.449876	0.0622488	1.53751	0.336766	1.11365	0.829765
1556352_at	---	0.459106	0.0222601	0.609163	0.0649841	0.540775	0.0656896	0.75372	0.318717	0.887796	0.672109	1.16151	0.620129	1.17789	0.630855
1556389_at	CNPY3	1.11443	0.544259	1.14163	0.358827	1.26409	0.195631	0.97616	0.876262	1.10726	0.512585	0.841771	0.305558	1.1343	0.503767
1556442_x_at	---	0.746493	0.389352	0.787581	0.382016	0.728197	0.35102	0.947876	0.855268	0.924599	0.789458	1.33395	0.364311	0.97547	0.944277
1556451_at	---	1.41912	0.438621	2.46246	0.0185349	0.520042	0.154027	0.576343	0.166972	0.211188	0.000479979	2.31065	0.0547818	0.366428	0.0422211
1556462_a_at	---	0.824505	0.71309	2.26828	0.0609167	0.336552	0.0461736	0.363493	0.0342315	0.148373	0.000281787	2.06924	0.146224	0.408186	0.113967
1556471_at	SCML4	0.384939	0.0674264	0.965829	0.931659	0.251739	0.0106281	0.398569	0.0444495	0.260635	0.00483261	2.92229	0.030199	0.653926	0.42717
1556472_s_at	SCML4	0.390826	0.0673167	1.03331	0.934507	0.288912	0.0181964	0.378221	0.0318224	0.279593	0.00634177	3.03311	0.0232655	0.739232	0.564639
1556486_at	---	0.718869	0.533029	0.371826	0.0266527	0.860055	0.775164	1.93348	0.159349	2.31322	0.0769484	1.12179	0.815687	1.1964	0.747282
1556543_at	---	1.39678	0.382999	2.0793	0.0232053	0.644432	0.254	0.671705	0.235767	0.309927	0.00146964	1.31421	0.444373	0.461371	0.0625237
1556567_at	NAP1L4	0.982466	0.905382	1.00565	0.962445	0.736675	0.0485579	0.976952	0.857164	0.73255	0.022817	1.23277	0.141062	0.749812	0.0756241
1556568_a_at	---	0.698001	0.262433	0.452503	0.00427412	0.447357	0.0167425	1.54242	0.124958	0.988587	0.966785	1.0048	0.987099	0.640913	0.190457
1556579_s_at	IGSF10	0.874421	0.679704	0.559457	0.0336655	0.985918	0.965137	1.56298	0.122851	1.76223	0.0535991	0.701833	0.24931	1.12748	0.726055
1556588_at	C15orf37	1.22298	0.522054	0.891063	0.647543	1.04232	0.894699	1.37249	0.251705	1.16975	0.566382	0.866637	0.625499	0.85228	0.628994
1556589_at	---	0.993705	0.987136	0.430146	0.0121383	0.777223	0.521655	2.31001	0.0202558	1.80675	0.0919953	0.617153	0.194896	0.782141	0.553142
1556590_s_at	---	0.745872	0.528343	0.305321	0.00357818	0.478337	0.120394	2.44291	0.0344309	1.56667	0.271335	0.714943	0.440852	0.641313	0.366825
1556595_at	---	0.766788	0.307014	1.10038	0.644377	0.768171	0.310239	0.696792	0.115689	0.698097	0.117494	1.19681	0.457208	1.00182	0.994649
1556601_a_at	SPATA13	1.8015	0.1851	5.44677	5.17771e-05	0.992129	0.985547	0.330747	0.00694913	0.18215	0.00012817	2.63262	0.0242875	0.550723	0.20203
1556643_at	LOC100128718	0.989581	0.964604	1.24324	0.257518	1.3045	0.266114	0.795978	0.272587	1.04928	0.81495	0.913515	0.682176	1.31823	0.272682
1556646_at	---	0.70232	0.314637	0.53027	0.0307079	0.684679	0.281799	1.32446	0.357441	1.2911	0.402049	0.844108	0.602997	0.974849	0.944605
1556657_at	---	0.725526	0.446495	0.778679	0.460242	0.392646	0.0333044	0.93174	0.84633	0.504246	0.0696014	1.15837	0.707653	0.541187	0.172627
1556658_a_at	---	0.606635	0.266188	0.598698	0.159023	0.349073	0.0244941	1.01328	0.972748	0.583053	0.170789	1.31194	0.514501	0.575425	0.244085
1556672_a_at	RBM6	0.563778	0.0618096	0.689872	0.127694	0.429015	0.00792156	0.817222	0.436125	0.621833	0.0743449	2.06179	0.0140273	0.760964	0.384886
1556728_at	---	1.01995	0.953003	1.19939	0.501887	0.625378	0.169622	0.850392	0.579752	0.52145	0.0332563	1.16441	0.627772	0.613145	0.174351
1556732_at	EML4	3.4238	0.000212175	4.97467	2.40872e-07	1.36869	0.279514	0.688296	0.143239	0.275133	2.1543e-05	1.13398	0.639614	0.399731	0.00520396
1556744_a_at	---	1.55671	0.286232	1.41323	0.29963	1.04858	0.907938	1.10152	0.786667	0.741953	0.406471	0.793114	0.546808	0.673617	0.364874
1556750_at	LOC153577	2.18041	0.00542474	3.42808	3.07534e-06	2.81376	0.000448892	0.636045	0.052989	0.820799	0.383657	1.21512	0.422741	1.29056	0.353309
1556814_a_at	---	0.604913	0.286997	0.543141	0.112936	0.575744	0.243346	1.11381	0.790862	1.06006	0.885843	1.49133	0.363391	0.951767	0.919951
1556818_at	---	0.9747	0.94749	1.32464	0.372733	0.48893	0.0751441	0.735807	0.36897	0.369104	0.00648316	2.28802	0.0301704	0.501632	0.101814
1556820_a_at	DLEU2	0.739386	0.428242	0.465612	0.0179023	0.755498	0.461553	1.58799	0.168838	1.62259	0.150578	0.967994	0.926754	1.02174	0.957029
1556821_x_at	DLEU2	1.06332	0.896261	0.585646	0.16586	0.93735	0.890722	1.81567	0.154083	1.60047	0.257393	0.645729	0.324934	0.881541	0.799583
1556839_s_at	SPTBN5	1.22383	0.590147	1.59328	0.130226	0.665495	0.281814	0.768118	0.420656	0.41766	0.0120291	1.45115	0.291988	0.543744	0.13106
1556874_a_at	MEX3C	1.85626	0.091228	2.91359	0.000883739	1.48978	0.268285	0.637104	0.153761	0.511321	0.0382168	1.03861	0.909218	0.80257	0.558722
1556931_at	---	0.936194	0.77016	1.1653	0.402152	0.887611	0.598012	0.803405	0.270656	0.761756	0.173697	1.25545	0.285856	0.948126	0.822745
1556932_at	---	0.966888	0.919691	0.873452	0.615243	0.643495	0.194511	1.10696	0.72697	0.736726	0.298556	1.1883	0.581502	0.665541	0.253779
1556942_at	---	0.42305	0.00934552	0.313362	7.69796e-05	0.524168	0.0445469	1.35004	0.269403	1.67284	0.0642632	1.43505	0.217102	1.23902	0.511474
1556950_s_at	SERPINB6	0.816373	0.592772	1.21403	0.525367	0.859459	0.689331	0.672404	0.234767	0.707891	0.299368	1.37774	0.36854	1.05278	0.897375
1556988_s_at	CHD1L	1.01885	0.922917	0.524749	0.000302107	0.874724	0.490046	1.94167	0.000514456	1.66705	0.00508932	0.641313	0.019903	0.858565	0.456015
1557008_at	LOC340107	0.870551	0.444022	0.755812	0.0621137	0.976194	0.893553	1.15181	0.371018	1.29155	0.111714	1.18435	0.319418	1.12132	0.54772
1557051_s_at	---	1.52014	0.34392	1.85138	0.0898984	0.88632	0.783292	0.82114	0.606557	0.478768	0.0626247	0.914085	0.82651	0.583053	0.249539
1557053_s_at	UBE2G2	0.88032	0.594026	1.21008	0.324772	0.880198	0.593627	0.72749	0.134193	0.72744	0.134112	1.09293	0.690489	0.999889	0.999648
1557065_at	YLPM1	0.452848	0.109172	0.641535	0.257881	0.240699	0.00626102	0.705883	0.409264	0.375166	0.026311	2.97915	0.0216692	0.531485	0.220181
1557067_s_at	LUC7L	0.63728	0.195916	1.47601	0.165629	0.618052	0.168211	0.43176	0.00874609	0.418732	0.00683859	1.4989	0.213144	0.969827	0.93236
1557081_at	RBM25	0.990412	0.982139	2.09333	0.0409412	0.845807	0.697628	0.473127	0.0545244	0.404048	0.0220041	2.88646	0.0134125	0.853995	0.728224
1557116_at	APOL6	1.3521	0.199731	3.11817	1.92436e-06	1.15605	0.532331	0.433649	0.000306615	0.370745	4.03451e-05	2.04316	0.00265501	0.854943	0.522086
1557145_at	STK38	0.634196	0.28557	0.829607	0.582632	0.581318	0.205527	0.764453	0.466487	0.700715	0.33688	1.67714	0.196809	0.916623	0.844699
1557166_at	PDCD4	2.01824	0.0410611	2.26624	0.00451668	0.985652	0.964976	0.890569	0.686295	0.434944	0.00708425	1.25571	0.461534	0.488354	0.0473575
1557172_x_at	NEK8	0.64038	0.175763	0.850215	0.533741	0.690925	0.258625	0.753145	0.318249	0.812647	0.463056	1.36084	0.312409	1.079	0.823374
1557227_s_at	TPR	0.489405	0.0960372	1.19251	0.600691	0.972345	0.946406	0.410399	0.020409	0.815411	0.575359	1.15125	0.718208	1.98674	0.127499
1557228_at	EHBP1L1	0.390312	0.000671669	0.833931	0.35981	0.576623	0.0318763	0.468039	0.00137625	0.691499	0.0923642	1.19989	0.428111	1.47744	0.138792
1557239_at	BBX	1.20339	0.54781	1.39513	0.185087	0.505751	0.0340274	0.862562	0.581101	0.362512	0.000761064	1.37211	0.275783	0.420244	0.0121145
1557240_a_at	---	0.66966	0.347155	0.95145	0.883593	0.238589	0.00215034	0.703831	0.344173	0.250764	0.000840633	1.70303	0.185512	0.356284	0.0276548
1557257_at	BCL10	1.40581	0.356811	1.96837	0.0287615	1.186	0.64229	0.7142	0.296676	0.602528	0.121262	1.15669	0.671298	0.84364	0.66042
1557261_at	WHAMML1 /// WHAMML2	0.355717	0.0606875	0.376442	0.0294864	0.257688	0.0162717	0.944976	0.902602	0.684584	0.415681	1.13705	0.795966	0.724421	0.566146
1557263_s_at	LOC100131731	0.61664	0.121892	0.967746	0.893629	0.659205	0.179735	0.637192	0.0987459	0.681176	0.15648	1.30776	0.350596	1.069	0.83561
1557270_at	---	1.22774	0.6036	1.08847	0.789187	0.655833	0.289938	1.12795	0.72589	0.602528	0.148302	1.19292	0.63265	0.534181	0.139962
1557285_at	AREGB	2.77041	0.00637643	2.66956	0.00149129	2.39712	0.0170907	1.03777	0.901871	0.897946	0.720671	0.985795	0.964645	0.865257	0.691487
1557293_at	LOC440993	1.31321	0.514172	2.39595	0.0141435	1.19623	0.667161	0.548096	0.105902	0.499238	0.0640178	0.962001	0.920589	0.910922	0.831531
1557353_at	---	0.975545	0.942249	0.704026	0.208928	0.753667	0.411206	1.38559	0.278724	1.0705	0.818954	0.737084	0.343869	0.77255	0.476083
1557359_at	LOC285758	0.767054	0.526243	0.288451	0.0009547	0.90903	0.819067	2.65921	0.0116567	3.15142	0.00377474	0.579427	0.169309	1.18509	0.699495
1557360_at	LRPPRC	1.21251	0.636599	1.80751	0.0796824	0.636309	0.272531	0.670821	0.265726	0.352037	0.00641065	1.64057	0.200476	0.524786	0.141569
1557370_s_at	MYCBP2	1.2585	0.490926	2.63737	0.00116844	0.894715	0.737962	0.477211	0.0160292	0.339245	0.00088659	1.56493	0.157495	0.71094	0.334479
1557383_a_at	---	0.51577	0.0854883	1.3185	0.36117	0.97919	0.955086	0.391179	0.00739989	0.742622	0.363934	0.959264	0.905123	1.89842	0.112559
1557384_at	ZNF131	2.35088	0.00531552	2.37495	0.000744973	1.2268	0.471815	0.989801	0.966753	0.516521	0.0119423	1.45932	0.160692	0.521847	0.0369187
1557411_s_at	SLC25A43	3.49114	0.000940773	4.3875	1.00277e-05	3.39497	0.00116314	0.795702	0.437976	0.773836	0.384951	0.811746	0.508915	0.9725	0.937329
1557450_s_at	WHAMML2	0.82932	0.450539	0.938852	0.75055	0.643762	0.0833815	0.883376	0.564756	0.685677	0.0880276	1.19947	0.43279	0.776254	0.334495
1557457_at	---	0.718271	0.280637	0.693996	0.142597	0.562178	0.0664851	1.03501	0.896233	0.81006	0.427526	0.989183	0.969363	0.782629	0.445657
1557505_a_at	---	1.27987	0.462074	1.60625	0.0866206	0.577463	0.109046	0.796861	0.437135	0.359509	0.00154078	1.29945	0.404172	0.451157	0.0310871
1557527_at	---	1.85305	0.0319395	1.01517	0.945534	1.10542	0.714965	1.82538	0.0174166	1.08892	0.721364	0.590578	0.048289	0.596585	0.0830795
1557538_at	---	0.471621	0.0563379	0.350406	0.00190054	0.330037	0.00679763	1.34593	0.371985	0.941824	0.855946	1.19524	0.615619	0.699793	0.375677
1557543_at	---	0.900751	0.75739	1.26146	0.396279	0.682878	0.265263	0.714051	0.258589	0.541337	0.045418	0.898506	0.735032	0.758121	0.439891
1557551_at	---	1.37917	0.493701	2.89849	0.00847216	0.587679	0.261646	0.475824	0.0771841	0.202754	0.000553883	2.41312	0.0524302	0.426111	0.0927057
1557626_at	---	0.624079	0.180301	0.782412	0.380748	0.411368	0.0155749	0.797635	0.45463	0.525805	0.0406769	1.31887	0.394677	0.659205	0.258681
1557632_at	---	0.314624	0.0143381	0.372626	0.00984037	0.271044	0.00647532	0.844284	0.661654	0.727339	0.412753	1.6433	0.237395	0.861486	0.750034
1557675_at	RAF1	1.3477	0.303812	0.948533	0.819008	0.977738	0.937489	1.4208	0.168068	1.0308	0.903384	0.980976	0.942912	0.725476	0.294311
1557688_at	---	0.764612	0.444642	0.856544	0.58225	0.939145	0.857283	0.892671	0.708986	1.0965	0.76192	1.00724	0.982347	1.22825	0.577497
1557718_at	PPP2R5C	1.54264	0.192864	2.8697	0.000443559	0.841713	0.599401	0.537561	0.0371939	0.29329	0.00020358	2.14058	0.0187609	0.545594	0.0882101
1557737_s_at	NKTR	1.56266	0.116801	1.85176	0.00999479	1.01217	0.96523	0.843816	0.484148	0.546578	0.018285	1.30324	0.312066	0.647746	0.146304
1557749_at	EHBP1L1	0.568921	0.281702	1.46947	0.35929	0.781707	0.635072	0.38716	0.0435453	0.532001	0.169585	2.0558	0.144989	1.37402	0.561758
1557751_at	---	0.940011	0.814973	0.97788	0.916151	0.673897	0.143959	0.961274	0.863677	0.689155	0.114627	1.2844	0.315646	0.716928	0.238824
1557780_at	---	0.770464	0.425554	0.512314	0.016045	0.670821	0.226427	1.50389	0.157786	1.30939	0.345226	0.862741	0.627789	0.870671	0.68663
1557797_a_at	---	0.584429	0.0698952	0.939777	0.787514	0.459743	0.011202	0.621876	0.0657989	0.489201	0.00775974	1.29137	0.343747	0.786653	0.429637
1557804_at	---	6.44777	2.97488e-06	5.28316	5.75269e-07	2.67548	0.00402967	1.22044	0.467923	0.506418	0.0186495	1.61284	0.112026	0.414947	0.0126657
1557813_at	---	0.570382	0.224412	0.518135	0.081669	0.272873	0.00804068	1.10084	0.808506	0.526644	0.114696	1.47611	0.363921	0.478404	0.13327
1557814_a_at	---	0.538456	0.107187	0.501527	0.0290257	0.399039	0.0202668	1.07363	0.827351	0.795647	0.484814	1.41873	0.321874	0.741079	0.449969
1557817_a_at	LOC100131941	0.643361	0.17426	0.6825	0.144505	0.768811	0.412335	0.94266	0.831397	1.12646	0.668098	1.45841	0.212096	1.19499	0.596744
1557820_at	AFG3L2	1.00698	0.963952	0.973653	0.829329	0.927231	0.624511	1.03423	0.801824	0.952314	0.715803	0.995981	0.977669	0.920762	0.611956
1557828_a_at	C5orf28	1.95491	0.107358	2.83255	0.00350007	0.746751	0.473535	0.690159	0.298523	0.263632	0.000799946	1.10558	0.791121	0.381988	0.0317941
1557905_s_at	CD44	1.91919	0.135823	3.05824	0.00301731	2.11785	0.0882483	0.627549	0.217293	0.692507	0.327754	0.911744	0.817011	1.10351	0.826916
1557910_at	HSP90AB1	1.44683	0.463146	2.3129	0.0457	1.64296	0.326173	0.625508	0.287257	0.7103	0.435365	1.29164	0.585503	1.13556	0.809767
1557915_s_at	GSTO1	1.30894	0.52975	1.499	0.244603	1.76577	0.190474	0.87327	0.715575	1.17797	0.659831	0.63556	0.261774	1.34892	0.50768
1557950_at	SDCCAG1	1.11072	0.667708	1.62507	0.0194777	0.857317	0.530009	0.683494	0.0826278	0.527557	0.00552179	1.383	0.163567	0.771854	0.319253
1557953_at	ZKSCAN1	1.02485	0.93242	0.795426	0.330047	1.00166	0.99542	1.28842	0.319357	1.25928	0.364157	0.785183	0.375019	0.977379	0.940217
1557954_at	CXorf15	1.44804	0.162181	1.37516	0.135767	0.906262	0.704953	1.05299	0.81932	0.659023	0.0741484	0.800681	0.363446	0.625898	0.0960858
1557965_at	MTERFD2	1.20005	0.452918	1.52816	0.0369309	0.778139	0.304333	0.785346	0.256769	0.509198	0.00337439	1.37392	0.167591	0.64842	0.0981731
1557966_x_at	MTERFD2	1.41883	0.127167	1.63637	0.010626	0.779651	0.272191	0.867118	0.466797	0.476451	0.000749827	1.41412	0.106872	0.549503	0.0168535
1557985_s_at	CEP78	1.26208	0.403149	3.19452	1.8673e-05	1.33441	0.301951	0.395075	0.000650238	0.417689	0.0011766	1.06488	0.807818	1.05725	0.848543
1557987_at	LOC641298	0.916432	0.84761	0.762284	0.459592	0.546124	0.190472	1.20222	0.641869	0.716431	0.402072	1.29468	0.544109	0.595965	0.285073
1557996_at	LOC100132832 /// PMS2L1 /// PMS2L2	0.615316	0.280529	0.778085	0.484956	0.534477	0.167149	0.790863	0.545846	0.686961	0.336542	1.50566	0.329347	0.868622	0.763999
1558002_at	STRAP	1.29648	0.358814	1.79826	0.014525	0.837465	0.528863	0.720964	0.188105	0.465709	0.00411153	1.94423	0.0168692	0.645953	0.148076
1558017_s_at	---	0.765461	0.0743781	0.864178	0.217491	0.900501	0.471953	0.885706	0.340491	1.042	0.744601	1.15701	0.287113	1.17642	0.293036
1558028_x_at	LOC647979	1.52119	0.328063	1.09794	0.784539	0.700375	0.405083	1.38549	0.381517	0.637943	0.230876	0.528949	0.117651	0.460413	0.0924832
1558048_x_at	---	0.499654	0.221143	1.0586	0.899082	1.59052	0.409233	0.472013	0.131374	1.50243	0.405616	1.39098	0.528742	3.18303	0.05809
1558078_at	---	0.541225	0.148377	0.928131	0.823512	0.37018	0.0234638	0.583134	0.144782	0.398845	0.0167237	1.46612	0.329322	0.68392	0.389549
1558080_s_at	DNAJC3	0.880564	0.701496	0.546465	0.0307295	0.744942	0.377995	1.61127	0.107338	1.36311	0.28836	0.876059	0.669655	0.845983	0.632813
1558088_a_at	UBE2I	1.11381	0.784722	1.34658	0.352181	0.840139	0.65927	0.827138	0.581418	0.623906	0.177298	1.99184	0.0705927	0.754295	0.49948
1558093_s_at	MATR3	1.7352	0.18845	2.73777	0.00508592	2.20702	0.0635048	0.6338	0.210431	0.806139	0.548992	0.916432	0.820595	1.272	0.580432
1558097_at	C22orf30	0.712025	0.0707423	0.722315	0.0336262	0.798298	0.222086	0.985727	0.927571	1.10519	0.528739	0.739079	0.0841917	1.12117	0.551825
1558105_a_at	---	1.32207	0.458416	1.03402	0.911519	1.35924	0.415566	1.27854	0.453479	1.31449	0.404802	0.501492	0.0574193	1.02814	0.943943
1558111_at	MBNL1	0.968571	0.878708	1.656	0.00566514	0.804743	0.304343	0.584915	0.00644892	0.485957	0.000498195	1.75735	0.00746567	0.830873	0.404166
1558136_s_at	TAF11	1.06205	0.769418	1.5768	0.0100272	1.1228	0.573665	0.673523	0.0346411	0.712074	0.0663538	0.722816	0.0997062	1.05722	0.797095
1558142_at	ADSL /// TNRC6B	1.0847	0.774789	1.33293	0.215329	0.671286	0.168667	0.813774	0.407673	0.503582	0.00966772	1.42701	0.187983	0.618866	0.117984
1558143_a_at	BCL2L11	2.07801	0.00235405	3.06503	9.72296e-07	2.33723	0.000596316	0.677973	0.0491749	0.762548	0.161579	1.29343	0.213888	1.12475	0.609974
1558154_at	---	1.01929	0.957733	1.96305	0.0269892	0.805078	0.548953	0.519214	0.0450914	0.410115	0.00827873	2.20549	0.025757	0.789877	0.536303
1558173_a_at	LUZP1	0.606172	0.310496	0.888781	0.764193	0.612763	0.320848	0.682027	0.371913	0.689441	0.385363	2.10366	0.11235	1.01092	0.983167
1558201_s_at	SLC4A1AP	1.08779	0.735748	1.0796	0.702511	1.07542	0.770512	1.00758	0.972196	0.996105	0.985637	0.968658	0.891174	0.988608	0.965187
1558217_at	SLFN13	0.982841	0.953062	0.636574	0.0651563	1.08568	0.779966	1.54403	0.0989093	1.70562	0.045374	0.51907	0.023664	1.10466	0.748354
1558220_at	MUC20	2.17618	0.0341838	2.58614	0.00224781	1.83172	0.0933909	0.841479	0.572687	0.708235	0.264097	1.11504	0.739703	0.841654	0.641421
1558233_s_at	ATF1	1.32024	0.435781	1.6144	0.101919	1.47437	0.278919	0.817789	0.515984	0.913198	0.768584	0.603447	0.135888	1.11667	0.767805
1558236_at	---	0.673383	0.11582	0.937844	0.744978	0.551602	0.0216169	0.717972	0.129385	0.588168	0.0188545	1.10742	0.656598	0.81915	0.442814
1558237_x_at	---	0.711187	0.139727	0.813266	0.260765	0.553671	0.0139223	0.874482	0.496688	0.680751	0.0591573	1.2544	0.287928	0.778517	0.297888
1558250_s_at	---	0.81383	0.497508	1.22493	0.407076	0.483337	0.0226863	0.664389	0.129062	0.394583	0.00149211	1.08546	0.771713	0.593903	0.111127
1558251_a_at	ZNF587	0.338658	0.0279692	0.391341	0.018728	0.385179	0.0503446	0.865437	0.723353	0.984239	0.968921	1.64752	0.260236	1.13729	0.7946
1558254_s_at	SRPK2	5.2032	5.51429e-05	4.0832	2.57328e-05	3.99141	0.000412711	1.2743	0.419895	0.977528	0.939311	0.536295	0.0608346	0.767107	0.465762
1558275_at	---	0.749552	0.123863	0.833411	0.222144	0.808097	0.250244	0.899378	0.507017	0.969585	0.846146	1.27306	0.165858	1.07811	0.696782
1558290_a_at	PVT1	0.773836	0.39413	1.07803	0.754579	0.673804	0.193871	0.717823	0.209517	0.624988	0.0798399	1.42198	0.214328	0.870732	0.660769
1558292_s_at	PIGW	1.26866	0.319804	1.20172	0.338954	1.12599	0.617128	1.05566	0.792798	0.936967	0.752292	0.869706	0.52968	0.88755	0.633452
1558299_at	---	0.921336	0.797709	0.648015	0.100459	1.18805	0.590685	1.42188	0.212816	1.83337	0.0371804	0.744271	0.327168	1.2894	0.452942
1558304_s_at	TSEN54	1.13265	0.497924	1.52933	0.00738976	0.909093	0.603336	0.740617	0.068431	0.594439	0.00292779	1.41745	0.0498543	0.802626	0.26036
1558331_at	SIRT2	0.88454	0.666486	1.13926	0.569474	0.552291	0.0450742	0.776415	0.311271	0.484779	0.00672567	1.58282	0.0929781	0.624382	0.124848
1558345_a_at	LOC439911	1.44303	0.311665	1.2669	0.415235	1.50306	0.262095	1.13903	0.677253	1.18641	0.585182	0.754399	0.403758	1.0416	0.914167
1558369_at	MPHOSPH9	0.997459	0.993873	1.00638	0.980954	0.668732	0.231348	0.991139	0.975374	0.664481	0.164618	0.991174	0.977149	0.670449	0.258453
1558371_a_at	---	0.755341	0.399046	1.86736	0.0255816	1.88753	0.0634808	0.404497	0.00392783	1.01082	0.97015	1.45882	0.22803	2.49891	0.0135873
1558397_at	---	3.39992	0.0028062	5.57202	5.06453e-06	7.02014	1.84794e-05	0.610177	0.136583	1.25989	0.478546	0.823934	0.579246	2.0648	0.0741329
1558410_s_at	---	0.559186	0.205697	1.03735	0.919606	0.388881	0.0449766	0.539053	0.125121	0.374906	0.0185544	1.77645	0.18144	0.695441	0.44835
1558426_x_at	ORAI2	0.661081	0.187463	0.370488	0.000447956	0.633932	0.148083	1.78435	0.0390566	1.71107	0.0541911	1.04107	0.888933	0.958938	0.897395
1558447_at	LOC100128439	0.409831	0.0255713	0.374672	0.00329702	0.527301	0.100802	1.09384	0.786008	1.40737	0.305817	0.999861	0.999688	1.28663	0.530099
1558448_a_at	LOC100128439	0.325855	0.0332842	0.235044	0.00131782	0.360557	0.0510138	1.38636	0.457643	1.534	0.332575	1.0579	0.90459	1.1065	0.848529
1558459_s_at	LOC401320	0.718769	0.338411	1.55326	0.118097	0.749344	0.401814	0.462748	0.0148933	0.482433	0.0204976	1.65795	0.122365	1.04257	0.907875
1558486_at	ZNF493	0.830125	0.570409	0.598573	0.0599162	0.576543	0.101445	1.38684	0.256867	0.963215	0.89526	1.52288	0.176743	0.694526	0.295718
1558487_a_at	TMED4	0.922039	0.826379	0.824962	0.519385	0.827195	0.608958	1.1176	0.730135	1.00267	0.993382	0.7762	0.465935	0.897137	0.780858
1558511_s_at	ESYT2	1.41137	0.101782	1.34462	0.081442	1.15413	0.486195	1.04966	0.785888	0.858387	0.395206	0.874542	0.485803	0.817789	0.355719
1558515_at	NCRNA00182	0.832083	0.674	1.17977	0.638136	0.556711	0.187206	0.705296	0.36188	0.471883	0.056782	1.47631	0.34362	0.669103	0.385836
1558517_s_at	LRRC8C	0.558218	0.0311438	0.997971	0.99218	0.57427	0.0394733	0.55938	0.0149326	0.575425	0.0199117	1.25841	0.34427	1.02873	0.916976
1558527_at	LOC100132707	0.466775	0.0339988	0.702417	0.207579	0.472275	0.0365941	0.664527	0.178985	0.672357	0.191313	2.32366	0.0135628	1.01178	0.974148
1558549_s_at	VNN1	0.996478	0.995305	0.256993	0.00874464	1.57833	0.449282	3.87743	0.0147009	6.14154	0.00172571	0.372032	0.0868951	1.58392	0.469244
1558569_at	UNQ6228	0.421499	0.212598	1.3991	0.541851	0.21132	0.0300318	0.301264	0.052005	0.15104	0.00359916	3.98588	0.0380274	0.501353	0.341407
1558605_at	---	0.687676	0.475008	1.11065	0.802466	0.34683	0.0509425	0.619167	0.296265	0.312277	0.0158267	0.978131	0.963801	0.504351	0.220125
1558620_at	ZNF621	0.895335	0.687126	1.48421	0.0823914	0.785019	0.380871	0.603238	0.0423486	0.528912	0.0123887	0.950488	0.842858	0.876849	0.649835
1558662_s_at	BANK1	1.41706	0.49986	3.69123	0.00383043	1.32335	0.587003	0.383899	0.0405948	0.358514	0.0291885	0.904944	0.835392	0.933861	0.899559
1558675_s_at	SDCCAG1	1.21025	0.404932	1.84012	0.00247716	0.732449	0.179145	0.657699	0.0426113	0.398016	8.28757e-05	1.16732	0.469105	0.605165	0.0446008
1558678_s_at	MALAT1	0.573275	0.105993	0.886873	0.656469	0.587842	0.121837	0.646356	0.143236	0.662779	0.166669	1.52711	0.184133	1.02542	0.943326
1558685_a_at	LOC158960	0.824391	0.580949	0.544385	0.0381083	1.2274	0.558244	1.51435	0.179613	2.25449	0.0121656	0.843114	0.601498	1.48875	0.284708
1558688_at	LOC441461	0.810846	0.65324	0.623085	0.213752	0.726986	0.495657	1.30134	0.517655	1.16675	0.704031	1.87683	0.156469	0.896577	0.824112
1558693_s_at	C1orf85	1.16038	0.606439	0.835262	0.439679	1.65428	0.0897594	1.38924	0.197261	1.98055	0.0108595	0.571569	0.0460721	1.42563	0.249156
1558699_a_at	HERPUD2	1.8245	0.124668	1.79676	0.0656095	1.16119	0.696223	1.01545	0.963237	0.646311	0.197113	0.833584	0.611179	0.636486	0.268112
1558710_at	---	1.73712	0.131375	2.6328	0.00227676	0.918022	0.811022	0.6598	0.189277	0.348686	0.0021755	1.5945	0.170724	0.528472	0.099859
1558711_at	FAM13AOS	0.357323	0.0496142	0.990542	0.981275	0.536221	0.222952	0.360732	0.0270654	0.541337	0.169707	1.36974	0.50566	1.50066	0.447174
1558732_at	MAP4K4	0.621489	0.338488	0.649094	0.280629	0.43606	0.10106	0.95751	0.919291	0.671798	0.357376	2.09609	0.116745	0.701639	0.496732
1558739_at	---	1.09946	0.80279	2.1789	0.0162572	0.444606	0.040838	0.504596	0.046848	0.204051	5.46424e-05	1.49081	0.266113	0.404413	0.0310562
1558740_s_at	---	1.36803	0.413431	2.33464	0.00977586	0.640202	0.247705	0.58593	0.115686	0.274219	0.000576836	1.38924	0.359303	0.468006	0.0674956
1558747_at	SMCHD1	0.537524	0.0546948	0.905069	0.690401	0.687628	0.235213	0.593944	0.0632826	0.759752	0.315031	2.25261	0.00923572	1.27925	0.455018
1558761_a_at	FAM120AOS	0.844635	0.424809	0.866397	0.399534	0.847685	0.434636	0.974943	0.889699	0.978416	0.905071	1.16272	0.445409	1.00356	0.987197
1558783_at	---	1.28271	0.12299	1.21664	0.130472	0.939034	0.690097	1.05432	0.700053	0.771854	0.0680303	1.2869	0.0958281	0.732043	0.0694382
1558784_at	LOC100133089	0.511923	0.255364	0.553824	0.213089	0.779813	0.669132	0.924343	0.876376	1.40805	0.50051	1.71785	0.323666	1.5233	0.493933
1558792_x_at	AP2A1	0.711482	0.341988	0.924471	0.783321	0.660257	0.248619	0.769664	0.400155	0.7142	0.28163	1.77769	0.0920655	0.928002	0.841756
1558827_a_at	ZNF831	1.0266	0.943415	3.68254	0.000166868	0.629553	0.217996	0.278761	0.000491218	0.170956	9.50225e-06	4.46574	0.000191792	0.613272	0.216928
1558831_x_at	---	0.573236	0.197718	0.560622	0.0993824	0.518171	0.130544	1.02248	0.952046	0.924279	0.831382	2.12299	0.0669074	0.903941	0.821598
1558871_at	---	0.881175	0.843718	0.252981	0.0125401	1.10145	0.880285	3.48317	0.0330142	4.35388	0.0134497	0.352233	0.0909685	1.24998	0.74167
1558888_x_at	ZNF321	0.934444	0.683255	0.7803	0.0720959	0.894715	0.504417	1.19756	0.218959	1.14671	0.34746	1.12101	0.463615	0.95751	0.804024
1558922_at	---	0.649589	0.238508	0.928388	0.797971	0.666557	0.266966	0.699696	0.261649	0.717922	0.29671	1.09733	0.783078	1.02611	0.945962
1558924_s_at	CLIP1	0.548514	0.161956	0.977447	0.94625	0.630995	0.279657	0.561166	0.123772	0.64555	0.238839	1.59682	0.240596	1.15037	0.752397
1558942_at	ZNF765	1.1118	0.669884	0.949158	0.79382	0.816826	0.417999	1.17137	0.46638	0.860591	0.489108	1.02449	0.916887	0.734686	0.245067
1558943_x_at	ZNF765	1.47141	0.326546	1.1704	0.616532	1.03628	0.927163	1.25719	0.501892	0.885399	0.72012	0.711384	0.354015	0.70427	0.396978
1558953_s_at	CEP164	0.646669	0.262664	1.03749	0.905164	0.486193	0.0696604	0.623301	0.165759	0.468623	0.0308346	2.29835	0.0275361	0.751841	0.483425
1558956_s_at	IFT80	1.12818	0.719731	2.15606	0.00817257	0.819832	0.555399	0.523224	0.0343497	0.380218	0.0026324	1.02071	0.947898	0.726684	0.370852
1558971_at	THEMIS	0.940233	0.875283	2.36986	0.0106789	0.476319	0.0679825	0.396749	0.0114065	0.200977	7.39872e-05	3.07737	0.00482452	0.506593	0.109499
1558972_s_at	THEMIS	1.02301	0.968434	3.31108	0.0149133	0.343981	0.0726022	0.308962	0.0258269	0.103888	0.000115417	5.25576	0.00454274	0.336249	0.081357
1558996_at	FOXP1	1.70373	0.252895	2.69596	0.0120341	0.82114	0.668801	0.631958	0.25774	0.304581	0.00606478	1.52742	0.328884	0.481965	0.140858
1559018_at	PTPRE	4.34784	0.00306399	2.73379	0.00992038	4.09652	0.00424206	1.59041	0.245189	1.49848	0.309476	0.840314	0.681147	0.942184	0.900624
1559025_at	2012-09-09	0.412882	0.148142	1.22002	0.680006	0.294084	0.0495146	0.338423	0.046031	0.241049	0.0107558	2.49407	0.111457	0.712272	0.591871
1559034_at	SIRPB2	1.54756	0.275049	1.37078	0.325736	3.24631	0.00593433	1.12896	0.724687	2.36838	0.0180645	0.824448	0.60213	2.09769	0.0846294
1559038_at	2012-09-02	0.746337	0.318308	0.757438	0.240438	0.593698	0.081665	0.985344	0.953389	0.783823	0.339412	1.27368	0.376141	0.795481	0.457014
1559039_at	DHX36	0.803183	0.60359	0.761544	0.423938	0.603071	0.236342	1.05467	0.884515	0.79196	0.526079	1.88976	0.114773	0.750904	0.520278
1559049_a_at	---	1.07885	0.505484	1.03689	0.691791	1.03877	0.737767	1.04044	0.688616	1.00181	0.985424	0.964685	0.73481	0.962868	0.751965
1559052_s_at	PAK2	1.18337	0.712802	0.898319	0.770496	2.10804	0.111721	1.31731	0.490298	2.34648	0.0400475	0.337299	0.0164932	1.78126	0.237231
1559067_a_at	---	1.56689	0.316078	1.9292	0.0744898	1.32492	0.527374	0.812196	0.59094	0.686723	0.33471	0.744374	0.478325	0.845514	0.719878
1559078_at	BCL11A	0.827023	0.560136	0.637501	0.0940556	0.967974	0.920189	1.29729	0.36139	1.51835	0.148309	0.719168	0.283116	1.17048	0.646423
1559094_at	FBXO9	0.784965	0.428494	0.611151	0.0525615	0.766257	0.384577	1.2844	0.348267	1.25379	0.395906	0.756861	0.331141	0.976174	0.939982
1559096_x_at	FBXO9	0.583579	0.206495	0.4531	0.0258061	0.570975	0.189272	1.28797	0.490245	1.26015	0.528106	0.828975	0.632967	0.978382	0.96057
1559097_at	C14orf64	0.522571	0.162573	0.892423	0.756193	0.252946	0.00540695	0.585565	0.184938	0.283457	0.00363281	2.01084	0.10991	0.484074	0.13956
1559101_at	FYN	1.05271	0.923976	3.45623	0.00780895	0.581883	0.319361	0.304581	0.0168359	0.168358	0.000752945	3.97678	0.0104017	0.55275	0.301389
1559117_at	---	1.21588	0.631894	0.716332	0.313121	1.18034	0.684285	1.69725	0.144141	1.64764	0.167018	0.86802	0.710177	0.970769	0.94488
1559156_at	---	1.09596	0.775873	1.05413	0.838526	0.521269	0.0514754	1.03972	0.889358	0.49452	0.0176958	1.26883	0.431079	0.475626	0.0362355
1559201_a_at	OSTF1	0.758279	0.248529	0.701347	0.0713077	0.802737	0.357096	1.08117	0.705013	1.14449	0.513961	0.734788	0.171381	1.05859	0.819458
1559203_s_at	KRAS	1.30351	0.383405	1.21639	0.422483	0.707352	0.257457	1.07167	0.792257	0.58156	0.0475453	0.950679	0.857662	0.542652	0.0636571
1559205_s_at	---	0.556904	0.134497	0.948619	0.863742	0.284401	0.00276475	0.587068	0.118454	0.299806	0.00119833	1.79166	0.111644	0.510683	0.104536
1559227_s_at	VHL	1.13784	0.437165	1.10796	0.442903	1.11884	0.498622	1.027	0.853051	1.00981	0.945839	1.24513	0.163779	0.983264	0.922778
1559249_at	ATXN1	1.07363	0.802559	1.09005	0.706089	0.872786	0.632625	0.984948	0.951073	0.800681	0.372367	1.23362	0.431695	0.812928	0.491098
1559263_s_at	PPIL4 /// ZC3H12D	0.664711	0.438049	2.1679	0.0751934	0.529866	0.231801	0.306594	0.014748	0.244414	0.00450451	3.69635	0.0123015	0.797137	0.68162
1559266_s_at	C10orf140	0.976851	0.833168	0.91764	0.340648	0.966077	0.756396	1.06455	0.51967	1.05281	0.595819	0.990679	0.928152	0.988964	0.92454
1559332_at	---	0.765779	0.481213	0.539839	0.0506006	0.544989	0.116479	1.41853	0.292105	1.00953	0.976927	0.893661	0.749815	0.71168	0.395502
1559391_s_at	---	0.977962	0.964037	0.284125	0.00375587	0.788291	0.631093	3.44213	0.00766392	2.77464	0.0244372	0.538083	0.187442	0.806083	0.679562
1559399_s_at	ZCCHC10	2.82745	0.0154763	3.85625	0.000301	2.94793	0.0121803	0.733211	0.380985	0.764453	0.447392	1.13918	0.730095	1.04262	0.921892
1559413_at	TCP11L2	1.52235	0.356228	0.976973	0.948839	0.624252	0.302011	1.55833	0.265122	0.638961	0.260637	1.29468	0.54199	0.41003	0.0702326
1559425_at	---	1.0743	0.890964	5.65529	0.000329803	0.576104	0.296847	0.189964	0.00111248	0.10187	3.18274e-05	5.20645	0.00221817	0.536258	0.264217
1559436_x_at	---	0.575944	0.31875	0.493287	0.117717	0.69713	0.511981	1.16756	0.745491	1.41323	0.470533	1.56645	0.384227	1.21041	0.741122
1559467_at	---	0.762178	0.36977	0.60571	0.0463214	0.706372	0.253409	1.25832	0.383065	1.16611	0.557966	1.16918	0.578682	0.926717	0.810102
1559477_s_at	MEIS1	0.822735	0.613044	0.376286	0.00382615	0.735399	0.427466	2.18646	0.0265063	1.95437	0.0542266	0.49022	0.0562489	0.893847	0.782205
1559490_at	LRCH3	1.45407	0.324135	1.36311	0.310529	0.680044	0.310124	1.06678	0.84344	0.498892	0.0417905	1.01573	0.964567	0.46765	0.0641572
1559496_at	PPA2	0.944269	0.870992	0.881541	0.657532	0.639847	0.213191	1.07116	0.823047	0.725828	0.302286	1.69384	0.119206	0.677597	0.300914
1559502_s_at	LRRC25	1.29504	0.526034	1.37821	0.330555	1.94275	0.111153	0.939679	0.860312	1.40961	0.335977	0.98135	0.960427	1.50014	0.347766
1559584_a_at	C16orf54	0.963796	0.850205	0.811858	0.191897	0.833007	0.353486	1.18715	0.317562	1.02601	0.879872	0.856188	0.398036	0.864298	0.480671
1559593_a_at	MED26	1.14346	0.570849	1.02806	0.883925	0.924856	0.740635	1.11219	0.60529	0.899628	0.607163	1.18559	0.442352	0.808881	0.396822
1559682_at	TRIM16L	0.942752	0.670668	0.860532	0.184922	0.892238	0.413166	1.09558	0.451138	1.03687	0.763901	1.09429	0.488	0.946445	0.706316
1559739_at	CHPT1	2.72244	0.00500235	1.18591	0.520178	1.44253	0.270513	2.2958	0.00705953	1.21639	0.495199	0.454799	0.0157036	0.529866	0.0757664
1559776_at	---	1.27801	0.473065	2.73511	0.00103262	2.3933	0.0157699	0.467261	0.0156111	0.875027	0.652659	0.954317	0.883035	1.87267	0.0894085
1559822_s_at	LOC644215 /// MTDH	1.37364	0.25712	0.973275	0.90302	1.46683	0.173969	1.41137	0.16058	1.50713	0.0975295	0.682452	0.147781	1.06788	0.821781
1559882_at	SAMHD1	0.247998	0.0965453	1.1267	0.855661	0.313383	0.163088	0.220111	0.0411313	0.278143	0.0806526	7.08221	0.0156438	1.26365	0.785575
1559883_s_at	SAMHD1	1.09005	0.824635	5.92987	5.62879e-06	0.825878	0.623669	0.183824	3.32508e-05	0.139274	4.02964e-06	2.89427	0.00678201	0.757648	0.500438
1559910_at	---	1.80876	0.376421	5.93645	0.00248394	0.933822	0.917959	0.304666	0.0484956	0.157301	0.00348216	1.92706	0.296246	0.516307	0.349738
1559916_a_at	---	1.09217	0.635999	0.83503	0.234438	0.859101	0.417015	1.30794	0.106249	1.0288	0.860725	1.22603	0.247107	0.786599	0.227444
1559946_s_at	RUVBL2	1.11543	0.59527	0.633449	0.00981653	1.28512	0.228131	1.76088	0.00372108	2.02862	0.000497816	0.586417	0.00944285	1.15213	0.514192
1559957_a_at	LOC642852	0.324795	0.00261682	0.343457	0.000564591	0.485519	0.0415503	0.945645	0.850056	1.41363	0.247959	1.14061	0.678898	1.49485	0.267369
1559964_at	FLJ38717	1.74146	0.172335	1.41539	0.284204	0.836652	0.655324	1.23038	0.551699	0.59107	0.138566	1.03932	0.917559	0.480431	0.0904301
1559975_at	BTG1	1.46338	0.314109	1.56602	0.144846	0.844225	0.651664	0.934431	0.835175	0.539053	0.066982	1.14457	0.699875	0.576903	0.171466
1559979_at	SYF2	0.786108	0.333157	0.9888	0.954642	0.774587	0.304931	0.794985	0.290052	0.783334	0.260842	1.02804	0.904352	0.985351	0.954671
1559993_at	SFXN3	1.89487	0.0378857	2.86334	0.000142421	0.945894	0.850166	0.661769	0.116236	0.330335	0.000195537	2.0942	0.0118974	0.499204	0.0327427
1560034_a_at	---	2.26812	0.233704	2.44342	0.110298	6.86281	0.00826006	0.928259	0.899586	2.8087	0.0892908	0.875695	0.834034	3.02577	0.130137
1560060_s_at	VPS37C	0.921847	0.693035	0.657882	0.0171156	1.18173	0.42031	1.40124	0.0688296	1.79626	0.00291017	0.759594	0.161176	1.28191	0.258573
1560116_a_at	NEDD1	1.20807	0.303297	0.83191	0.214857	0.918403	0.640083	1.45216	0.0251302	1.10397	0.533167	0.691787	0.0378984	0.760226	0.160606
1560128_x_at	LOC441108	0.671985	0.293237	1.2349	0.485005	0.504981	0.0769253	0.544159	0.0707083	0.408923	0.010337	1.884	0.0791156	0.751477	0.470905
1560145_at	MKLN1	1.00682	0.97994	0.990432	0.964693	0.611617	0.0780041	1.01654	0.944369	0.617495	0.0489091	1.41461	0.177438	0.607476	0.0893288
1560199_x_at	LOC728153	0.524204	0.209596	0.52617	0.123879	0.491819	0.16942	0.996264	0.993225	0.934671	0.878224	2	0.151596	0.938176	0.904863
1560259_at	---	0.637457	0.234584	1.63263	0.111649	0.338587	0.00717687	0.390447	0.00729154	0.207387	5.06815e-05	1.84178	0.0892794	0.531153	0.117018
1560263_at	---	3.99945	0.0105084	3.81346	0.00275538	5.8022	0.00173248	1.04876	0.913898	1.52151	0.344847	1.25397	0.632824	1.45075	0.487409
1560271_at	---	1.71333	0.0292639	1.28761	0.188865	0.888719	0.616648	1.33062	0.170873	0.690207	0.0792182	0.929418	0.73921	0.51871	0.0130111
1560297_at	---	1.00615	0.987693	0.650626	0.186252	0.711236	0.394512	1.54649	0.214547	1.09316	0.796834	1.0537	0.887949	0.706911	0.410714
1560327_at	---	1.32051	0.194822	1.61094	0.00883666	1.49226	0.0666397	0.819775	0.284355	0.926331	0.677111	1.17927	0.405725	1.13006	0.58323
1560339_s_at	NAP1L4	1.11535	0.513126	0.825363	0.159369	0.754608	0.0995329	1.35135	0.045838	0.914275	0.537149	0.871094	0.377986	0.676565	0.0333768
1560395_at	---	0.815468	0.62522	0.481231	0.0369101	1.03317	0.937567	1.69443	0.154398	2.14682	0.0434445	1.0606	0.879887	1.26699	0.591071
1560396_at	KLHL6	0.882153	0.559888	0.847744	0.342281	0.703294	0.109743	1.0406	0.831156	0.829607	0.321541	0.738925	0.139633	0.797248	0.320787
1560397_s_at	KLHL6	0.604452	0.111125	0.596378	0.0451601	0.654788	0.177	1.01354	0.95997	1.09802	0.727399	0.878065	0.651846	1.08335	0.80522
1560443_at	---	1.49983	0.151474	1.71451	0.0217885	0.834451	0.514839	0.874845	0.579907	0.486698	0.00577997	1.38559	0.214343	0.556364	0.0531231
1560445_x_at	ARHGEF1	0.614123	0.221004	0.539427	0.0592872	0.597123	0.196347	1.13847	0.704479	1.10696	0.766199	1.35792	0.40717	0.972304	0.945847
1560509_at	---	0.847039	0.693837	0.377069	0.00752564	0.806865	0.611221	2.24622	0.0350059	2.13969	0.0464012	1.0252	0.949553	0.952572	0.912832
1560512_at	---	0.58719	0.120447	1.01023	0.969791	0.315082	0.00183351	0.581238	0.0714773	0.311888	0.000449337	1.85806	0.0562408	0.536556	0.0866516
1560587_s_at	PRDX5	1.29567	0.452493	0.613272	0.0853608	1.61866	0.168314	2.11257	0.0180625	2.63938	0.00303297	0.461755	0.0223393	1.24928	0.539492
1560622_at	---	1.32694	0.259945	1.72369	0.0107145	1.06847	0.789464	0.769824	0.232109	0.619897	0.0343639	1.47631	0.101797	0.805189	0.410148
1560659_at	---	0.939165	0.892171	0.968101	0.930599	0.629204	0.32181	0.97011	0.939968	0.649905	0.290393	1.76076	0.198496	0.669938	0.414898
1560662_s_at	WHAMML1 /// WHAMML2	1.03397	0.911878	0.922806	0.740914	0.509481	0.0331016	1.12047	0.665658	0.552099	0.0312223	1.30776	0.345833	0.492741	0.0337998
1560706_at	---	0.725929	0.190056	0.638474	0.0272077	0.527448	0.0125739	1.13697	0.540652	0.826049	0.364613	1.27686	0.281766	0.726533	0.21417
1560739_a_at	---	1.57113	0.143914	1.97712	0.00905612	0.723718	0.290498	0.794655	0.386202	0.366047	0.000723961	1.10145	0.732682	0.460636	0.0213989
1560741_at	SNRPN	1.48103	0.518202	3.33387	0.0194336	0.581883	0.374839	0.444237	0.132422	0.174536	0.0026064	3.9939	0.0205955	0.392891	0.151693
1560754_at	CMTM7	1.39997	0.174717	1.53783	0.0355792	1.03022	0.902599	0.910354	0.657946	0.669892	0.0675605	1.1452	0.552236	0.735909	0.238393
1560926_at	---	0.771426	0.495796	0.515591	0.0377774	0.471425	0.0562113	1.4962	0.229083	0.914338	0.78629	1.67041	0.156103	0.611108	0.224931
1561079_at	ANKRD28	0.540812	0.0893176	0.20415	6.62763e-06	0.508282	0.062981	2.6491	0.00356481	2.48975	0.00586113	1.19119	0.594922	0.939835	0.866896
1561166_a_at	---	1.17666	0.670819	1.30224	0.393489	0.449191	0.0445734	0.903565	0.760621	0.344936	0.00345058	1.61832	0.185387	0.38175	0.0234295
1561167_at	---	0.772711	0.295823	0.70344	0.0821087	0.694911	0.144324	1.09847	0.6588	0.987834	0.954016	0.982119	0.936895	0.899316	0.68028
1561346_at	---	0.459616	0.226684	0.554131	0.252748	0.544687	0.341951	0.829435	0.734743	0.982964	0.975135	2.4657	0.13614	1.18509	0.799351
1561615_s_at	SLC8A1	0.12621	0.000536078	0.772229	0.542649	0.299224	0.0290692	0.163436	0.000507248	0.387482	0.0468788	2.47135	0.0748746	2.37084	0.128491
1561654_at	---	0.317032	0.00802596	0.288491	0.000682159	0.567188	0.167154	1.09885	0.788012	1.96605	0.0626678	0.657107	0.270163	1.78906	0.178406
1561690_at	---	0.793609	0.406842	0.988567	0.958782	0.506839	0.0202735	0.802793	0.365818	0.512705	0.00971909	1.09445	0.727386	0.638651	0.133157
1562022_s_at	LOC100130987 /// RAD9A	1.01524	0.933129	0.982678	0.904036	0.978504	0.904049	1.03314	0.835456	0.995753	0.978357	0.805245	0.205809	0.963823	0.846273
1562028_at	CCND3	0.593081	0.197187	0.979244	0.94777	0.380561	0.0216693	0.605626	0.156429	0.388638	0.0108533	1.56461	0.23571	0.641668	0.295934
1562031_at	JAK2	1.72608	0.0682855	1.47754	0.102501	1.34434	0.311416	1.16829	0.538281	0.90985	0.70787	1.48185	0.15416	0.778841	0.415528
1562062_at	KIAA1245 /// NBPF1 /// NBPF10 /// NBPF11 /// NBPF12 /// NBPF20 /// NBPF3 /// NBPF8 /// RP11-94I2.2	0.809218	0.632951	0.739232	0.398904	0.645818	0.327564	1.09467	0.814303	0.873633	0.72593	1.32106	0.502366	0.798077	0.629297
1562063_x_at	KIAA1245 /// NBPF1 /// NBPF10 /// NBPF11 /// NBPF12 /// NBPF20 /// NBPF3 /// NBPF8 /// RP11-94I2.2	0.645818	0.300789	0.653156	0.212249	0.608783	0.241656	0.988745	0.975176	0.932063	0.846694	1.14671	0.726234	0.942673	0.893414
1562194_at	---	0.940644	0.90175	1.40591	0.396073	0.416301	0.0863161	0.669057	0.355731	0.296109	0.0086784	1.96482	0.153252	0.442577	0.12767
1562289_at	---	0.79482	0.61589	0.289895	0.00224571	0.74149	0.514241	2.74176	0.0168128	2.55779	0.0249307	0.637369	0.29646	0.932968	0.885387
1562403_a_at	SLC8A3	0.859578	0.72905	0.610177	0.167346	0.726835	0.467032	1.40873	0.370779	1.19119	0.645728	0.531485	0.129977	0.845572	0.715677
1562528_at	---	2.34161	0.0615362	6.17526	2.21725e-05	0.646804	0.325609	0.379218	0.016799	0.104741	3.25912e-06	2.59674	0.0270083	0.276222	0.00954816
1562529_s_at	---	1.37069	0.577015	5.60922	0.00074729	0.59903	0.367177	0.244363	0.00767481	0.106794	0.000105399	11.982	7.01624e-05	0.437029	0.171665
1562697_at	LOC339988	0.886996	0.729676	1.09908	0.734893	0.805301	0.533756	0.807033	0.479546	0.732703	0.307736	1.93549	0.0500711	0.907897	0.791558
1562698_x_at	LOC339988	0.786163	0.415237	1.25336	0.342729	0.832545	0.5337	0.627245	0.0769408	0.664297	0.118223	1.86503	0.0303266	1.05906	0.852815
1562836_at	---	1.7571	0.0680236	1.91428	0.0113821	0.717127	0.271113	0.917894	0.741773	0.37462	0.000797699	0.918849	0.76168	0.40813	0.00812082
1562852_at	---	0.296088	0.0241425	0.403321	0.0351482	0.246114	0.0105481	0.734126	0.489973	0.610219	0.273489	3.28502	0.0188937	0.831219	0.732191
1562853_x_at	---	0.303486	0.00920809	0.532406	0.0752095	0.268687	0.00462376	0.570026	0.138737	0.504666	0.0746156	2.62551	0.0218325	0.885338	0.786584
1562898_at	---	0.70427	0.184946	0.671845	0.0659164	0.845514	0.519959	1.04826	0.8349	1.25858	0.314002	1.45791	0.129247	1.20064	0.506108
1563075_s_at	---	0.71852	0.366233	1.30089	0.3711	0.620456	0.195962	0.552329	0.0692758	0.476947	0.0259862	1.90528	0.0663131	0.863519	0.701612
1563076_x_at	---	1.13721	0.762542	2.33351	0.0192395	0.811127	0.623324	0.48734	0.0610785	0.3476	0.00799891	1.92426	0.108634	0.71326	0.45346
1563088_a_at	LOC284837	0.575066	0.232545	1.66775	0.171826	0.723819	0.481338	0.344816	0.0121491	0.43401	0.0440944	2.36182	0.0527339	1.25867	0.63351
1563111_a_at	PIGX	1.33367	0.432462	1.08207	0.787957	2.04415	0.0587369	1.2326	0.511645	1.88923	0.0537033	0.501805	0.051589	1.53273	0.272289
1563315_s_at	ERICH1	0.975842	0.929121	1.96115	0.00503339	0.943733	0.833218	0.497614	0.00690367	0.481231	0.00491712	1.19086	0.49849	0.967102	0.908106
1563320_at	---	0.667667	0.156653	0.887058	0.594705	0.451469	0.00816859	0.752676	0.249059	0.508951	0.0096238	1.21773	0.453032	0.67619	0.19168
1563392_at	---	0.881114	0.572108	0.497338	0.000601167	0.946963	0.807313	1.77166	0.00649061	1.90409	0.00260783	0.892918	0.588361	1.07475	0.759632
1563431_x_at	LOC100293219	0.87837	0.375042	0.89608	0.350999	0.648824	0.00588575	0.980262	0.87454	0.724069	0.0160672	1.14203	0.331712	0.738669	0.0563931
1563455_at	QSK	0.881175	0.735321	0.970083	0.919501	0.512136	0.0826827	0.908337	0.767792	0.527923	0.0584949	1.72955	0.125716	0.581197	0.176484
1563467_at	---	1.09984	0.671583	0.796806	0.214603	0.869887	0.535466	1.38032	0.107606	1.09172	0.653396	0.749916	0.177295	0.790918	0.325445
1563469_at	---	2.4832	0.00814163	4.69362	2.436e-06	1.16377	0.63563	0.529059	0.0292749	0.247929	3.20564e-05	1.11149	0.723484	0.468656	0.031878
1563473_at	---	2.48217	0.049712	7.42916	7.0513e-06	0.846276	0.708055	0.334111	0.00850435	0.113905	6.98315e-06	3.39121	0.00658631	0.340942	0.0290795
1563509_at	---	0.555824	0.159471	0.788673	0.472701	0.410627	0.0375013	0.704758	0.330386	0.520619	0.0759613	1.13556	0.739686	0.73872	0.484614
1563674_at	FCRL2	0.586539	0.215644	2.89347	0.00425783	1.05524	0.899136	0.202712	0.000195548	0.364705	0.0107115	1.79005	0.150377	1.79913	0.196607
1563975_at	RNF130	0.45461	0.00625822	0.807313	0.322764	0.823934	0.469854	0.563114	0.0193895	1.02059	0.929983	1.24057	0.390305	1.8124	0.0425714
1564063_a_at	ATP11B	1.62113	0.171094	0.661907	0.146938	1.49102	0.254922	2.44918	0.00603687	2.25261	0.0116967	0.329169	0.00192222	0.919741	0.818771
1564064_a_at	ATP11B	1.40056	0.442436	0.702661	0.318985	1.26278	0.593588	1.99322	0.078346	1.79714	0.131305	0.384912	0.0260226	0.901625	0.821789
1564077_at	---	1.16748	0.658045	2.65627	0.00171593	0.430564	0.0222935	0.43955	0.0114264	0.162094	2.65674e-06	2.36969	0.0131512	0.368797	0.0112809
1564139_at	LOC144571	1.04445	0.945432	3.43998	0.0220633	0.371234	0.127897	0.303633	0.0392322	0.107917	0.000424133	3.28729	0.0538092	0.355421	0.131443
1564154_at	---	0.550533	0.147016	1.42119	0.283412	0.425727	0.0422303	0.387374	0.011412	0.299556	0.00190374	2.15666	0.0497332	0.7733	0.54629
1564155_x_at	---	0.587394	0.184274	1.33524	0.364888	0.479765	0.0711635	0.439947	0.0231119	0.359335	0.00581085	2.92777	0.00682529	0.816769	0.626424
1564207_at	FLJ35390	0.549846	0.00863121	0.734686	0.0795227	0.829377	0.380898	0.74841	0.125012	1.12889	0.512686	1.19276	0.376974	1.50848	0.0748206
1564248_at	---	2.8161	0.00103094	3.20184	2.30235e-05	1.16473	0.588894	0.879527	0.601113	0.36377	0.000323427	1.18501	0.520178	0.413598	0.0059685
1564308_a_at	MPP7	0.721614	0.164861	0.49039	0.000669467	0.849332	0.480459	1.47161	0.0629292	1.73207	0.0105032	0.741028	0.171808	1.17699	0.503949
1564424_at	---	1.00609	0.987535	1.48916	0.209796	0.541638	0.123608	0.675628	0.252666	0.36372	0.00577973	2.20519	0.0373338	0.538344	0.13936
1564494_s_at	P4HB	1.67133	0.332663	0.893537	0.789903	2.05324	0.178706	1.87047	0.178695	2.29787	0.0779524	0.405198	0.0748033	1.2285	0.710422
1564520_s_at	PRMT5	1.16175	0.575603	0.839615	0.418527	1.28449	0.352603	1.38367	0.170455	1.52986	0.0765156	0.49665	0.00900388	1.10565	0.721495
1564568_at	---	1.16635	0.560229	1.1599	0.485606	1.05325	0.843824	1.0056	0.980569	0.908085	0.67446	1.12826	0.624548	0.903001	0.71348
1564637_a_at	FAM98B	0.859459	0.582978	0.529022	0.00754955	0.703245	0.207882	1.62462	0.0513045	1.32933	0.240954	0.651483	0.104627	0.818242	0.491042
1564733_at	---	2.58668	0.0021206	3.34847	1.28348e-05	1.1475	0.623823	0.772496	0.294727	0.342696	0.000161606	1.28209	0.346349	0.443621	0.0101494
1564776_at	---	0.926267	0.882429	2.12196	0.080012	0.529572	0.226539	0.436514	0.0750991	0.24955	0.00464639	3.01948	0.029681	0.571688	0.310721
1565162_s_at	MGST1	2.38105	0.344028	0.792619	0.750584	6.94416	0.0410928	3.00382	0.172391	8.76103	0.0104021	0.247448	0.109113	2.91642	0.269661
1565436_s_at	MLL	0.591972	0.159831	1.18624	0.562426	0.581197	0.146267	0.499031	0.0367827	0.489914	0.0324583	1.4208	0.308847	0.981758	0.961884
1565544_at	RNF141	0.522535	0.046968	0.458311	0.00448513	0.532443	0.0531942	1.14013	0.631686	1.16175	0.583952	1.23833	0.468054	1.01896	0.954683
1565595_at	---	1.00939	0.958141	1.13792	0.370987	0.881358	0.480624	0.887058	0.44235	0.774534	0.108626	1.16151	0.37232	0.873149	0.472423
1565651_at	ARF1	1.56222	0.0187805	1.41893	0.0215519	1.26576	0.196124	1.10099	0.538913	0.892052	0.466363	0.999369	0.996994	0.810228	0.271208
1565689_at	---	1.93777	0.0248844	1.92172	0.00713212	1.00815	0.976859	1.00836	0.972733	0.524604	0.0130258	1.28476	0.342344	0.520258	0.0344713
1565692_at	---	0.940331	0.857137	1.08576	0.764753	0.669057	0.246004	0.866037	0.629437	0.616213	0.112669	1.4023	0.294961	0.711532	0.348992
1565701_at	---	0.775608	0.377558	0.480597	0.00354433	0.80057	0.439026	1.61395	0.0632518	1.66578	0.0487212	0.61255	0.0755617	1.03217	0.916267
1565705_x_at	---	0.91067	0.789473	0.63967	0.121651	0.933531	0.844362	1.42366	0.252924	1.45932	0.222071	1.27677	0.457809	1.0251	0.94647
1565716_at	FUS	1.69666	0.300534	2.3794	0.0409618	0.936792	0.897148	0.713062	0.444431	0.393709	0.0422144	1.57363	0.341155	0.552138	0.270529
1565717_s_at	FUS /// NR1H3	2.09609	0.0524207	2.42368	0.00563599	0.93258	0.84918	0.864837	0.65001	0.384778	0.00577759	1.46196	0.273871	0.444914	0.044647
1565762_at	---	0.991401	0.980143	1.28797	0.368365	0.482433	0.0440279	0.76977	0.389898	0.374568	0.00304459	1.67354	0.121314	0.486631	0.057843
1565852_at	---	1.33228	0.404606	2.53889	0.00214998	0.984054	0.96249	0.524713	0.0381739	0.387589	0.00357939	1.54864	0.17886	0.738618	0.403745
1565868_at	CD44	0.720165	0.28401	1.24634	0.369703	0.467164	0.0177886	0.577823	0.0458756	0.374828	0.000923902	1.578	0.116048	0.64869	0.183073
1565886_at	---	1.27881	0.490448	2.29501	0.00699702	0.4623	0.0376719	0.557213	0.06745	0.201437	2.06339e-05	2.46741	0.0109318	0.361508	0.0110313
1565889_at	---	0.925048	0.838835	1.37659	0.304455	0.627114	0.229883	0.671938	0.239564	0.455524	0.0251539	1.59903	0.19716	0.677926	0.340034
1566040_at	LOC100288656	0.41821	0.0948356	0.772389	0.528069	0.342672	0.0429538	0.54145	0.172639	0.443652	0.0747556	2.14073	0.117251	0.819377	0.709731
1566079_at	RPS16P5	0.605039	0.110435	0.487982	0.00700989	0.499134	0.0308497	1.23988	0.423441	1.02282	0.932624	1.1888	0.54752	0.824962	0.553006
1566303_s_at	PPP1R11	1.09429	0.756843	1.01262	0.957223	1.39658	0.256888	1.08065	0.759442	1.37927	0.211172	0.638961	0.108399	1.27633	0.428925
1566342_at	SOD2	0.755498	0.443248	0.655515	0.156922	0.999079	0.997976	1.15261	0.654153	1.52414	0.190621	0.80558	0.526114	1.32235	0.468257
1566448_at	CD6	1.72465	0.208805	2.83982	0.00508935	0.593368	0.228119	0.607308	0.187121	0.208946	0.000258321	1.99419	0.0926539	0.344052	0.0244236
1566480_x_at	FLJ35848	0.928066	0.845937	0.892052	0.71182	0.762918	0.483269	1.04042	0.905664	0.855299	0.640822	1.62856	0.182093	0.822051	0.629178
1566482_at	---	0.83318	0.692667	0.261123	0.00119506	0.944668	0.901752	3.19098	0.00733662	3.61777	0.00341995	0.395404	0.03932	1.13383	0.796192
1566501_at	---	1.23012	0.396706	0.935987	0.734771	1.36453	0.20751	1.31421	0.203129	1.45791	0.0834557	0.686771	0.106583	1.10926	0.685584
1566509_s_at	FBXO9	1.01634	0.957807	0.436635	0.00229408	0.991249	0.977109	2.32769	0.00373376	2.27033	0.00469969	0.609628	0.0930699	0.975315	0.938299
1566518_at	---	0.475758	0.0404991	0.47784	0.0131077	0.288411	0.00132451	0.995663	0.988523	0.603573	0.103944	1.1429	0.680977	0.606214	0.179353
1566557_at	FLJ90757	1.15877	0.73645	0.487171	0.0494542	1.50556	0.35376	2.37858	0.0301973	3.09041	0.00616188	0.610854	0.234537	1.29918	0.571474
1566558_x_at	FLJ90757	1.05945	0.856914	0.51979	0.0166693	1.34976	0.353145	2.03821	0.0161652	2.59674	0.00197453	0.751008	0.342944	1.27403	0.475306
1566608_at	---	0.715538	0.464301	1.80851	0.114401	0.454326	0.092161	0.395651	0.0261457	0.251233	0.00167769	2.02778	0.105503	0.634943	0.347873
1566785_x_at	LOC728806	0.312234	0.0141396	0.361208	0.0082323	0.321168	0.0163593	0.864417	0.707443	0.889151	0.762058	1.18337	0.686291	1.02863	0.952063
1566887_x_at	---	0.625421	0.297161	0.582326	0.139672	0.72855	0.479093	1.07408	0.853721	1.2511	0.564474	1.58414	0.274613	1.16481	0.745356
1566959_at	---	3.06609	0.00123637	3.84878	1.19165e-05	2.36887	0.00961721	0.796585	0.403347	0.615487	0.0817394	1.42969	0.22483	0.772603	0.433362
1567014_s_at	NFE2L2	1.41372	0.217834	1.3154	0.224706	1.50254	0.149642	1.07467	0.765034	1.14227	0.581769	0.682168	0.147549	1.06287	0.83441
1567044_s_at	---	1.0131	0.967422	1.21192	0.455569	0.496615	0.0358431	0.835899	0.519746	0.409745	0.00330799	1.97972	0.0290155	0.490186	0.0419694
1567107_s_at	TPM4	0.80335	0.490462	1.25823	0.369887	0.79769	0.476705	0.63843	0.111952	0.633976	0.106743	0.878613	0.661781	0.992975	0.983115
1567214_a_at	PNN	0.818299	0.311592	1.16603	0.334578	0.727339	0.113647	0.701785	0.0464775	0.623776	0.00991367	0.984048	0.930066	0.888843	0.569906
1567458_s_at	RAC1	2.57166	0.0349549	2.63993	0.00863482	2.81298	0.0220361	0.974092	0.943777	1.06554	0.864599	0.667389	0.316483	1.09391	0.842214
1567912_s_at	CT45A1 /// CT45A2 /// CT45A3 /// CT45A4 /// CT45A5 /// CT45A6 /// LOC100133581	0.92974	0.688842	0.901126	0.478182	1.00258	0.988664	1.03175	0.843309	1.11257	0.501803	1.07423	0.673648	1.07833	0.694117
1567985_at	---	0.814225	0.427275	0.809611	0.312221	0.826565	0.46147	1.00573	0.979637	1.02096	0.926174	1.01237	0.959218	1.01515	0.95578
1568513_x_at	IL23A	0.712223	0.352913	0.61323	0.102279	1.0016	0.996473	1.16143	0.635678	1.63331	0.128524	1.14108	0.696918	1.4063	0.375546
1568592_at	TRIM69	0.797469	0.507705	1.35069	0.277463	1.1717	0.642035	0.590455	0.0844091	0.867479	0.631861	0.976499	0.940348	1.46917	0.288834
1568594_s_at	TRIM52	0.675581	0.173341	0.865137	0.525442	0.565461	0.0523655	0.780895	0.319577	0.653609	0.093117	1.57669	0.0939108	0.837	0.55172
1568597_at	LOC646762	1.14496	0.665637	0.56456	0.0303352	1.12124	0.714724	2.02806	0.0146418	1.98605	0.017468	0.408498	0.00482525	0.979278	0.94934
1568609_s_at	FAM91A2 /// FLJ39739 /// LOC100130000 /// LOC100286793 /// LOC728855 /// LOC728875	1.57287	0.129483	1.41696	0.145986	1.27332	0.410731	1.11003	0.681483	0.898631	0.674328	0.732297	0.259211	0.809554	0.494093
1568618_a_at	GALNT1	1.03985	0.870591	0.820799	0.31089	1.20639	0.436839	1.2669	0.263222	1.46978	0.0742678	0.779705	0.272721	1.16014	0.558191
1568619_s_at	ITPRIPL2	0.418297	0.0494096	0.550685	0.0909058	0.413254	0.0465586	0.759594	0.460926	0.750436	0.441617	1.21849	0.6205	0.987943	0.978453
1568629_s_at	PIK3R2	0.918403	0.685493	0.731941	0.0735735	0.834336	0.391614	1.25466	0.221257	1.13989	0.47572	0.940924	0.756341	0.908463	0.664861
1568640_at	ASPRV1	0.820742	0.30346	0.824105	0.21242	0.855476	0.414257	0.995912	0.980226	1.03801	0.821516	0.994663	0.97594	1.04228	0.836177
1568658_at	C2orf74	1.25458	0.414514	1.12818	0.587984	0.83047	0.50296	1.11211	0.658948	0.736113	0.209635	0.854765	0.544429	0.661907	0.164518
1568665_at	RNF103	2.33351	0.00673522	2.18556	0.00232538	1.06567	0.826177	1.06766	0.79513	0.487576	0.00808879	1.11481	0.688297	0.456694	0.0156823
1568678_s_at	FGFR1OP	1.10995	0.694818	0.643093	0.0471278	0.884111	0.643405	1.72596	0.0250053	1.37478	0.176462	0.657563	0.100297	0.79653	0.419378
1568680_s_at	YTHDC2	0.70794	0.298069	1.28503	0.346402	0.513986	0.051281	0.550953	0.0453568	0.39998	0.00339568	2.51385	0.00557107	0.726029	0.358956
1568763_s_at	LOC728613 /// PDCD6	0.962768	0.940159	2.22715	0.057686	1.46023	0.456372	0.432299	0.065688	0.655651	0.341752	1.45105	0.433388	1.51666	0.437168
1568768_s_at	LOC100302650 /// RBKS	5.11382	0.000688948	5.31437	4.51994e-05	3.54086	0.00602831	0.962214	0.917129	0.666234	0.278378	1.34099	0.462744	0.692411	0.415407
1568780_at	LOC649305	0.580272	0.247927	0.279283	0.00202433	0.356062	0.0339378	2.07772	0.079833	1.27491	0.549581	0.770892	0.550373	0.613613	0.323512
1568815_a_at	DDX50	1.40328	0.305732	1.44463	0.170317	0.686533	0.256727	0.971361	0.918754	0.475231	0.0141877	1.14274	0.663171	0.489269	0.0467228
1568830_at	IRAK3	0.715092	0.126749	0.601902	0.00644686	1.10252	0.64961	1.18805	0.359878	1.83159	0.00310445	0.674738	0.0584242	1.54168	0.0644783
1568838_at	LOC100132169	0.792125	0.643964	0.469436	0.0707457	0.883438	0.805545	1.6874	0.238893	1.88191	0.157266	0.868802	0.765018	1.11528	0.837079
1568870_at	---	1.59317	0.450027	2.44986	0.078303	1.0921	0.885737	0.65031	0.422981	0.445779	0.13875	1.16643	0.788231	0.685486	0.560273
1568943_at	INPP5D	0.578585	0.146213	0.777384	0.398748	0.48971	0.0616612	0.744271	0.361176	0.629946	0.158047	1.52024	0.230588	0.846393	0.668211
1568954_s_at	C16orf72	1.04295	0.909158	0.765195	0.370361	1.28076	0.503871	1.36301	0.338826	1.67377	0.117438	0.431789	0.0210502	1.22799	0.598049
1568955_at	SRGAP2P1	1.26392	0.310608	1.5579	0.0223434	1.18386	0.462721	0.811296	0.29854	0.75991	0.175664	1.01417	0.947469	0.936629	0.785982
1568964_x_at	SPN	1.167	0.62578	0.626636	0.0749747	0.823877	0.541245	1.86232	0.0311869	1.31476	0.324444	0.878796	0.6622	0.70598	0.301074
1568983_a_at	---	1.86025	0.221653	1.05687	0.890612	0.719217	0.511752	1.76015	0.201536	0.680516	0.38035	1.45196	0.427843	0.386596	0.0807025
1568986_x_at	PIGT	0.867358	0.718478	0.679384	0.229531	0.727087	0.421911	1.27668	0.478806	1.07021	0.843304	1.324	0.448772	0.838278	0.671758
1569004_at	---	1.00726	0.975181	1.15405	0.445898	1.30459	0.258775	0.872786	0.503086	1.13045	0.545856	1.02609	0.90558	1.29513	0.296478
1569030_s_at	NUB1	1.72393	0.00993031	2.1628	4.70093e-05	1.7469	0.00846677	0.797082	0.193654	0.807649	0.21993	0.889397	0.525972	1.01328	0.949326
1569053_at	AP3M2	3.18281	0.0119651	4.05528	0.000409936	1.05984	0.89279	0.784856	0.520355	0.261358	0.00134641	1.43197	0.376633	0.333001	0.0219963
1569105_at	SETD5	0.650445	0.132706	0.666465	0.0802038	0.792894	0.409572	0.975951	0.920286	1.1897	0.477424	0.969942	0.906964	1.219	0.503371
1569110_x_at	LOC728613	0.744271	0.747997	2.8414	0.165581	2.74937	0.276604	0.261938	0.102991	0.967578	0.967109	1.89724	0.458001	3.69404	0.184953
1569129_s_at	C3orf38	1.0431	0.899343	1.59074	0.0927781	0.710891	0.311403	0.655742	0.154623	0.446893	0.0097045	0.966774	0.913671	0.681507	0.281207
1569136_at	MGAT4A	1.23225	0.566508	1.70574	0.0766437	0.783063	0.502639	0.722415	0.30874	0.459043	0.0199192	1.53826	0.211653	0.635472	0.24282
1569142_at	TRIM13	1.2038	0.60945	1.00126	0.996562	0.691547	0.31349	1.2023	0.56022	0.690685	0.24685	0.900564	0.757133	0.574469	0.154979
1569180_at	---	1.06725	0.89108	1.21352	0.613432	0.485015	0.136704	0.879466	0.75639	0.399675	0.0343281	1.3649	0.485721	0.454452	0.124425
1569181_x_at	---	1.21184	0.611539	1.14282	0.660533	0.543367	0.115123	1.0604	0.858316	0.475461	0.0310325	1.25946	0.514743	0.448382	0.0524536
1569190_at	SCLT1	1.23533	0.575828	0.625421	0.130036	1.58722	0.226811	1.9752	0.0462718	2.53801	0.00826272	0.398237	0.0140199	1.28494	0.529269
1569225_a_at	SCML4	0.404861	0.142839	1.527	0.386695	0.231262	0.0216735	0.265135	0.0172409	0.151449	0.00128782	6.48497	0.0025966	0.571213	0.382467
1569257_at	FMNL1	1.34611	0.237031	1.15869	0.462163	1.15293	0.567039	1.16175	0.48905	0.995056	0.981665	1.01658	0.943383	0.856544	0.554661
1569263_at	---	0.708677	0.523786	0.583053	0.219399	0.678349	0.472948	1.21546	0.677391	1.16352	0.746584	1.26602	0.639589	0.957232	0.938555
1569302_at	KIAA1731	0.329397	0.00198181	0.36719	0.000683121	0.376468	0.00549656	0.897075	0.700932	1.02528	0.929551	1.17495	0.595882	1.1429	0.69656
1569320_at	GPBP1L1	3.1617	0.000665599	2.39363	0.00116781	1.72369	0.0777975	1.32088	0.290331	0.720115	0.214212	0.972439	0.920302	0.545178	0.063236
1569345_at	---	0.927681	0.811684	0.408243	0.0014795	0.773193	0.417158	2.27237	0.00571899	1.89395	0.0268261	0.758226	0.351169	0.833469	0.584302
1569346_a_at	---	1.02226	0.95603	0.350163	0.00291512	0.811465	0.601818	2.91946	0.0046127	2.31739	0.0220471	0.674411	0.296426	0.793774	0.584319
1569385_s_at	TET2	0.618738	0.136551	0.685867	0.145443	0.843114	0.589291	0.902188	0.707884	1.22935	0.4542	1.19897	0.539304	1.36264	0.355864
1569401_at	CLEC12A	0.87904	0.836581	0.996264	0.994055	2.36461	0.176457	0.882336	0.81803	2.37347	0.121033	0.636177	0.441259	2.68999	0.141724
1569409_x_at	---	0.615231	0.313095	0.561322	0.140559	0.577383	0.255393	1.09604	0.825101	1.02863	0.945734	1.74014	0.220549	0.938533	0.899517
1569482_at	---	0.688868	0.217909	1.33274	0.237013	0.4142	0.00622611	0.51688	0.0165073	0.310787	0.000120626	2.53766	0.00239884	0.601276	0.114274
1569484_s_at	MDN1	0.636177	0.118432	0.771159	0.258757	0.407988	0.00368687	0.824962	0.436661	0.529059	0.0149339	1.34742	0.264627	0.641268	0.144339
1569512_at	---	0.498477	0.0522494	0.27582	8.4597e-05	0.404665	0.0138242	1.80738	0.0575418	1.46713	0.209016	0.944034	0.8582	0.811802	0.567598
1569519_at	KIAA1245 /// NBPF1 /// NBPF10 /// NBPF11 /// NBPF12 /// NBPF20 /// NBPF8 /// RP11-94I2.2	1.30143	0.523053	0.965615	0.915645	0.8461	0.684661	1.34779	0.40719	0.876241	0.712153	1.20924	0.621493	0.65013	0.324885
1569594_a_at	SDCCAG1	0.70745	0.199767	0.933078	0.745724	0.565736	0.0399508	0.758174	0.237427	0.606298	0.0382952	1.74002	0.0331183	0.799683	0.427213
1569607_s_at	ANKRD20A1 /// ANKRD20A2 /// ANKRD20A3 /// ANKRD20A4 /// ANKRD20A5 /// C21orf81 /// LOC100132733 /// LOC644339	0.0837771	0.00040344	0.402623	0.0741618	0.102415	0.000938677	0.208079	0.00649938	0.25437	0.0157881	2.72962	0.0888972	1.22247	0.75615
1569641_at	---	1.11675	0.609559	1.52689	0.0209486	1.26077	0.288148	0.731384	0.104815	0.825706	0.312605	1.40094	0.103508	1.12889	0.59485
1569642_at	F2R	1.19391	0.703056	0.944865	0.879267	1.22816	0.658636	1.26357	0.563968	1.29981	0.518187	0.750956	0.510963	1.02871	0.953884
1569652_at	MLLT3	1.0519	0.931526	1.6125	0.317861	0.409263	0.138045	0.652342	0.407864	0.253824	0.0122462	1.97931	0.221712	0.38907	0.137138
1569666_s_at	---	0.3973	0.0502924	0.171146	5.01982e-05	0.389528	0.0459184	2.32141	0.040917	2.276	0.0454805	0.800182	0.599577	0.980392	0.96693
1569830_at	PTPRC	0.904881	0.764516	1.10466	0.710761	0.624511	0.166191	0.819093	0.493684	0.565304	0.0582358	0.930385	0.816901	0.690159	0.296693
1569854_at	---	1.8975	0.0451512	3.13703	8.64202e-05	2.02483	0.0286446	0.604871	0.0687898	0.64546	0.110185	1.33385	0.319671	1.06714	0.840748
1569868_s_at	EME2	0.53444	0.105337	0.823306	0.522446	0.534292	0.105191	0.649139	0.194997	0.649004	0.194789	1.47049	0.27883	0.999757	0.999512
1569906_s_at	PHF20	2.12402	0.00081418	3.17202	1.38281e-07	1.80563	0.00623503	0.669613	0.0282021	0.569236	0.00311663	1.11907	0.548022	0.850097	0.443133
1570143_at	---	1.03114	0.927032	1.43405	0.188359	0.707156	0.305932	0.719068	0.263896	0.493116	0.0216717	1.43694	0.252918	0.685772	0.290702
1570210_x_at	SAPS2	0.515198	0.198155	0.561711	0.165145	0.47533	0.150722	0.917195	0.844664	0.846217	0.705355	1.83071	0.208845	0.922551	0.880046
1570541_s_at	---	0.443775	0.023682	1.04759	0.865175	1.05738	0.869861	0.423607	0.00721257	1.00934	0.974976	1.0896	0.787492	2.3827	0.0219963
1570566_at	LOC100292875	1.52414	0.0911466	1.50098	0.0454463	1.0814	0.746866	1.01538	0.942282	0.720415	0.128775	1.06102	0.793663	0.709512	0.18674
1570571_at	CCDC91	1.41363	0.361617	1.83299	0.0539287	0.524895	0.0959475	0.771212	0.430497	0.286379	0.000722856	1.96237	0.0641866	0.371337	0.0184164
1729_at	TRADD	0.89329	0.543301	1.32198	0.0696688	0.952744	0.793659	0.675721	0.0212431	0.720715	0.0505541	1.27244	0.171443	1.06653	0.741369
200000_s_at	PRPF8	1.28494	0.177131	1.23294	0.161518	0.971254	0.872915	1.04213	0.794928	0.787745	0.141459	0.874664	0.434635	0.755917	0.153893
200001_at	CAPNS1	1.6644	0.177437	1.76186	0.0665245	1.95789	0.0792007	0.944636	0.859933	1.11126	0.743975	0.690015	0.289649	1.17642	0.67811
200002_at	RPL35	1.20055	0.307773	1.43674	0.0166661	1.12857	0.497166	0.835667	0.251131	0.785509	0.126737	0.929805	0.661057	0.939985	0.74081
200003_s_at	RPL28	0.962481	0.812297	1.18789	0.191125	1.00679	0.966452	0.810228	0.141814	0.847509	0.244145	0.924599	0.603158	1.04604	0.790906
200004_at	EIF4G2	1.18674	0.247952	1.05201	0.666737	0.965307	0.809223	1.12803	0.348038	0.917576	0.500936	0.981568	0.891663	0.813436	0.188017
200005_at	EIF3D	1.29253	0.118953	1.3764	0.0193725	1.23636	0.193868	0.939087	0.653437	0.898257	0.445132	0.914148	0.550889	0.956542	0.792968
200006_at	PARK7	1.3829	0.140202	1.31741	0.119709	1.39407	0.131049	1.04967	0.795654	1.05819	0.762562	0.678867	0.0627525	1.00812	0.971513
200007_at	SRP14	1.18583	0.392757	1.31385	0.0956256	1.15061	0.480725	0.902626	0.553526	0.875816	0.444262	0.726231	0.0930057	0.970318	0.885202
200008_s_at	GDI2	2.72168	0.0558508	2.82157	0.0160164	2.48234	0.0805634	0.964585	0.934507	0.879771	0.770521	0.555131	0.218614	0.91206	0.862508
200009_at	GDI2	1.41353	0.0635332	1.15605	0.321211	1.59505	0.0147788	1.22281	0.206546	1.37974	0.0484564	0.757386	0.107664	1.12842	0.525942
200010_at	RPL11	1.11628	0.640488	1.69197	0.00950428	1.15453	0.542474	0.659708	0.0506651	0.682358	0.0708798	1.05651	0.802467	1.03428	0.891789
200011_s_at	ARF3	1.27253	0.295892	0.893599	0.540962	1.15581	0.527051	1.42405	0.0841324	1.29343	0.202293	0.65811	0.0584458	0.908274	0.68939
200012_x_at	RPL21	0.783497	0.156034	1.10573	0.460579	0.940083	0.714162	0.708628	0.0257352	0.850215	0.274339	1.24773	0.167969	1.19981	0.310104
200013_at	RPL24	1.10114	0.653712	1.5154	0.0223567	1.07415	0.738849	0.726634	0.0962242	0.708824	0.0742839	1.00468	0.981385	0.975504	0.912596
200014_s_at	HNRNPC	1.246	0.133385	1.01826	0.875096	1.14179	0.358508	1.22357	0.114546	1.12132	0.362224	0.76493	0.0539262	0.916432	0.564401
200015_s_at	2012-09-02	1.08282	0.652802	1.48185	0.0097753	1.14108	0.457212	0.730674	0.0497308	0.769984	0.0981641	1.17121	0.342423	1.05378	0.778452
200016_x_at	HNRNPA1	1.03314	0.815176	0.961581	0.727031	0.954383	0.737977	1.07445	0.555392	0.992514	0.950626	0.868261	0.283838	0.923766	0.590569
200017_at	RPS27A	0.883499	0.476933	1.31558	0.0578592	1.01468	0.932983	0.671565	0.0132848	0.771266	0.0943043	1.2447	0.18423	1.14846	0.451115
200018_at	RPS13	0.939451	0.713854	1.29298	0.0694373	1.00245	0.988523	0.726583	0.0390405	0.775339	0.0949735	1.07423	0.653013	1.06706	0.717719
200019_s_at	FAU	1.11319	0.563189	1.45025	0.0182892	1.24505	0.242361	0.767586	0.109384	0.858565	0.347606	0.964157	0.832697	1.11853	0.566684
200020_at	TARDBP	0.691739	0.0484576	0.50705	7.14373e-05	0.762125	0.138701	1.36424	0.0554591	1.50306	0.0142371	0.73913	0.0805339	1.10175	0.609216
200021_at	CFL1	0.822564	0.304467	0.61357	0.00322022	0.962248	0.838009	1.34062	0.0827581	1.5683	0.0103327	0.818583	0.261047	1.16975	0.432143
200022_at	RPL18	1.06895	0.760041	1.54093	0.0198153	1.05654	0.801016	0.693708	0.0630731	0.685677	0.0556609	1.05826	0.781277	0.988388	0.959481
200023_s_at	EIF3F	1.41991	0.111284	1.55811	0.0155585	1.34257	0.177623	0.911301	0.619653	0.861666	0.428065	0.915607	0.660559	0.94552	0.804398
200024_at	RPS5	1.3229	0.367074	1.84038	0.0198117	1.29379	0.405805	0.718819	0.224628	0.703002	0.195844	0.918977	0.769001	0.978023	0.94537
200025_s_at	RPL27	0.835841	0.251864	1.13124	0.325354	0.952156	0.751077	0.738874	0.0318388	0.841713	0.207157	1.08704	0.564244	1.13918	0.426306
200026_at	RPL34	0.793169	0.192072	1.23149	0.146569	0.961581	0.822493	0.644075	0.00726228	0.780786	0.112525	1.35304	0.0729508	1.21226	0.300785
200027_at	NARS	1.03795	0.764342	1.10451	0.324173	1.06701	0.602367	0.939757	0.566573	0.966064	0.749576	0.887427	0.308348	1.02799	0.832977
200028_s_at	STARD7	1.37297	0.0340085	1.2084	0.10814	1.31239	0.0658307	1.13619	0.309048	1.08606	0.508114	0.813548	0.130607	0.955892	0.764432
200029_at	RPL19	1.05443	0.789365	1.43177	0.0318843	1.03118	0.876955	0.73642	0.0855486	0.720215	0.0663028	1.08885	0.646617	0.977948	0.915043
200030_s_at	SLC25A3	1.29424	0.1867	1.24272	0.167204	1.29837	0.181501	1.04148	0.807799	1.04474	0.793359	0.783117	0.180631	1.00313	0.987664
200031_s_at	RPS11	0.990755	0.958285	1.32758	0.0560281	1.13903	0.465948	0.746286	0.0674182	0.857971	0.326413	1.10428	0.551398	1.14965	0.458758
200032_s_at	RPL9	0.851808	0.36724	1.22188	0.166024	0.928452	0.67444	0.697082	0.0256685	0.759857	0.082969	1.2013	0.271783	1.08998	0.643846
200033_at	DDX5	1.09467	0.637627	1.71285	0.00165928	0.968739	0.868385	0.63905	0.0119723	0.56554	0.00200784	1.19003	0.335758	0.88497	0.546645
200034_s_at	RPL6	1.0344	0.858656	1.44413	0.0225825	1.0838	0.672202	0.716282	0.0521595	0.75054	0.0917435	0.966499	0.847717	1.04779	0.815637
200035_at	DULLARD	0.830125	0.348283	0.676237	0.0194757	0.962241	0.844929	1.22757	0.23783	1.42296	0.0479211	0.912565	0.61951	1.15918	0.478516
200036_s_at	RPL10A	1.45963	0.183238	2.18223	0.00172257	1.21033	0.495926	0.668871	0.106953	0.554631	0.0216169	0.998718	0.996075	0.829205	0.525966
200037_s_at	CBX3	1.28245	0.20853	0.931676	0.651741	1.16732	0.429587	1.3765	0.0683726	1.25284	0.191048	0.715339	0.0746528	0.910165	0.64704
200038_s_at	RPL17	1.02883	0.905061	1.49547	0.0440442	1.06476	0.79244	0.687962	0.0806191	0.712025	0.110719	1.1249	0.598123	1.03492	0.891328
200039_s_at	PSMB2	1.34174	0.25315	1.02038	0.921244	2.05951	0.00817347	1.31494	0.22228	2.01838	0.00364163	0.593533	0.0356494	1.53496	0.118348
200040_at	KHDRBS1	1.46958	0.0959861	1.33839	0.11586	1.2043	0.411343	1.09802	0.633403	0.899815	0.590497	0.844752	0.42472	0.819491	0.404054
200041_s_at	BAT1	0.591111	0.00953418	0.600277	0.00232987	0.586214	0.00858827	0.984682	0.925246	0.976566	0.885409	0.668037	0.0296677	0.991751	0.966837
200042_at	C22orf28	1.55014	0.054628	1.35754	0.0925691	1.42632	0.114871	1.14187	0.489554	1.05064	0.7961	0.776361	0.224136	0.920124	0.719356
200043_at	ERH	1.1721	0.400363	1.0689	0.659068	1.25632	0.230405	1.0965	0.573605	1.17536	0.32684	0.69926	0.0497347	1.07192	0.725558
200044_at	SFRS9	1.27288	0.200923	0.995387	0.975272	1.33459	0.128712	1.27881	0.136581	1.34081	0.0785778	0.674411	0.030438	1.04848	0.808807
200045_at	ABCF1	0.87321	0.474669	0.909597	0.533812	0.822678	0.306051	0.960009	0.80383	0.904505	0.542577	0.957577	0.805856	0.942164	0.7647
200046_at	DAD1	1.44323	0.274037	1.28538	0.350276	1.28067	0.4578	1.1228	0.688421	0.996326	0.989816	0.708333	0.271257	0.887365	0.732524
200047_s_at	YY1	1.16934	0.270909	0.991985	0.943144	1.10811	0.46689	1.17878	0.185986	1.11705	0.368772	0.739642	0.0286649	0.947633	0.716506
200048_s_at	JTB	1.12685	0.44969	0.974254	0.836437	1.17422	0.311632	1.15669	0.292486	1.20522	0.180134	0.758541	0.0688296	1.04197	0.804014
200049_at	MYST2	1.70551	0.0177413	1.42375	0.0469841	1.5814	0.0389277	1.19789	0.333166	1.11072	0.571118	0.711088	0.094949	0.927231	0.735959
200050_at	ZNF146	1.18945	0.445424	1.11219	0.559831	0.906639	0.665139	1.0695	0.732974	0.815242	0.304333	0.968746	0.880503	0.762231	0.260634
200051_at	SART1	0.987793	0.922148	0.929676	0.472841	1.04595	0.721088	1.06254	0.580346	1.12514	0.286696	0.893166	0.340456	1.05887	0.666449
200052_s_at	ILF2	1.83426	0.160277	1.68471	0.134309	1.42781	0.403564	1.08877	0.817548	0.847509	0.654066	0.666742	0.310571	0.778409	0.575764
200053_at	SPAG7	1.25788	0.112291	1.17381	0.165104	1.32629	0.0536051	1.07157	0.573873	1.1299	0.323672	0.80257	0.103723	1.05444	0.721223
200054_at	ZNF259	1.34239	0.0627715	1.07535	0.555356	1.27544	0.120074	1.24833	0.104283	1.18608	0.206432	0.822336	0.178294	0.950132	0.750799
200055_at	TAF10	1.0684	0.748127	0.941426	0.715677	1.33904	0.164397	1.13485	0.482331	1.42237	0.0581291	0.765567	0.17297	1.25336	0.3032
200056_s_at	C1D	1.43227	0.2378	1.24367	0.369908	1.43286	0.237272	1.15173	0.589602	1.15213	0.588695	0.70696	0.223065	1.00038	0.999036
200057_s_at	NONO	0.983127	0.903067	0.919104	0.455245	0.98782	0.930104	1.06964	0.581022	1.07475	0.554709	0.834394	0.173597	1.00478	0.974193
200058_s_at	SNRNP200	0.978063	0.891668	1.13281	0.345285	0.858506	0.353066	0.863399	0.30527	0.757858	0.0593769	0.936779	0.66832	0.877761	0.450136
200059_s_at	RHOA	1.47672	0.131959	1.23851	0.297963	1.74074	0.0361778	1.19243	0.426766	1.40552	0.130762	0.76128	0.254493	1.17878	0.5386
200060_s_at	RNPS1	1.04107	0.765133	0.861905	0.177791	0.919168	0.532851	1.20782	0.116203	1.06637	0.584515	0.84569	0.190462	0.882887	0.383742
200061_s_at	RPS24	0.973579	0.861037	1.15493	0.247876	1.15637	0.346457	0.842997	0.206832	1.00126	0.992425	0.952196	0.732019	1.18781	0.291154
200062_s_at	RPL30	0.81479	0.302012	1.26637	0.143303	0.909156	0.628356	0.643405	0.0152301	0.717922	0.0614099	1.38722	0.0836078	1.11582	0.597401
200063_s_at	NPM1	1.01253	0.949815	1.15757	0.361889	0.876606	0.507656	0.874724	0.439931	0.757281	0.115659	1.06097	0.749149	0.865737	0.491582
200064_at	HSP90AB1	1.17381	0.499568	0.88405	0.518256	0.964558	0.878629	1.32767	0.176195	1.09104	0.672335	0.850982	0.467188	0.821766	0.433445
200065_s_at	ARF1	1.4023	0.0490767	1.09498	0.49616	1.28245	0.140502	1.28067	0.094328	1.17113	0.277285	0.779057	0.114575	0.914465	0.608217
200066_at	IK	1.22205	0.162971	1.38905	0.00716756	1.09278	0.530477	0.879771	0.301473	0.786708	0.0593466	0.977962	0.865594	0.894219	0.454089
200067_x_at	SNX3	1.29361	0.315807	0.734482	0.139577	1.32556	0.273092	1.76125	0.0159769	1.80475	0.0123762	0.594975	0.0365663	1.02472	0.927332
200068_s_at	CANX	1.99363	0.0131198	1.12	0.589971	1.8693	0.0230391	1.7799	0.0167376	1.66902	0.0315177	0.578424	0.0322092	0.937682	0.815031
200069_at	SART3	0.962594	0.909992	1.18124	0.54052	0.710103	0.314989	0.814903	0.487681	0.601151	0.0922124	0.873936	0.669447	0.737697	0.39554
200070_at	C2orf24	1.18329	0.286507	1.04108	0.748597	1.14195	0.398498	1.13666	0.350022	1.09688	0.498087	0.852103	0.278212	0.96506	0.828918
200071_at	SMNDC1	1.72035	0.0934439	1.69537	0.0450049	1.38617	0.303814	1.01471	0.9574	0.817619	0.463902	0.779327	0.399059	0.805748	0.516026
200072_s_at	HNRNPM	1.29702	0.0728774	0.962982	0.738263	1.02302	0.87113	1.34686	0.0210255	1.06234	0.621149	0.772925	0.0582474	0.788728	0.11751
200073_s_at	HNRNPD	1.25284	0.128848	1.13124	0.2954	1.15581	0.322621	1.10749	0.421379	1.02171	0.864825	0.893042	0.406832	0.922551	0.598761
200074_s_at	RPL14	1.23106	0.336204	1.71475	0.0040843	1.08741	0.695954	0.717922	0.0846532	0.634152	0.0208128	1.09338	0.656056	0.883315	0.583649
200075_s_at	GUK1	0.98167	0.932203	1.18633	0.333092	1.09149	0.687729	0.827482	0.321927	0.92006	0.66041	1.04493	0.828835	1.11188	0.644312
200076_s_at	C19orf50	1.00452	0.973837	1.14806	0.218923	1.32657	0.0484579	0.874967	0.270464	1.15549	0.234099	0.903753	0.433848	1.32061	0.0641283
200077_s_at	OAZ1	0.993182	0.971275	0.806698	0.167939	1.10888	0.587589	1.23114	0.215798	1.37459	0.0634042	0.837058	0.321271	1.11651	0.583263
200078_s_at	ATP6V0B	1.00241	0.992444	0.762918	0.192883	1.4903	0.125254	1.31394	0.223858	1.95342	0.00526585	0.775125	0.288688	1.48669	0.147243
200079_s_at	KARS	1.60003	0.0241349	1.67319	0.00314076	1.47284	0.059068	0.956283	0.795135	0.880259	0.461003	0.909471	0.608357	0.920507	0.691434
200080_s_at	H3F3A /// H3F3B /// LOC440926	0.924599	0.593026	0.832603	0.128239	1.01649	0.910991	1.11049	0.413549	1.22086	0.125981	0.963562	0.786067	1.09939	0.540362
200081_s_at	RPS6	0.981459	0.92725	1.18649	0.304667	1.02473	0.90512	0.827195	0.29306	0.863639	0.414396	0.824619	0.318905	1.0441	0.841736
200082_s_at	RPS7	1.21571	0.47231	1.75103	0.0153654	1.1756	0.550995	0.694333	0.130004	0.671379	0.0996793	0.918594	0.737039	0.966995	0.906254
200083_at	USP22	1.18822	0.370694	0.775931	0.107886	0.938039	0.738088	1.53135	0.0159003	1.2089	0.260181	0.58362	0.00542701	0.789439	0.24694
200084_at	C11orf58	1.31503	0.219732	1.31248	0.13266	1.18707	0.437937	1.00191	0.992041	0.904442	0.60047	0.840256	0.399973	0.902751	0.659306
200085_s_at	TCEB2	1.27704	0.259431	1.21816	0.257737	1.83426	0.00841088	1.04838	0.799916	1.50577	0.0358426	0.813887	0.308263	1.43634	0.117604
200086_s_at	COX4I1	1.2804	0.153114	1.35041	0.0352098	1.40669	0.052716	0.948132	0.718296	1.04164	0.78218	0.820457	0.218381	1.09863	0.599409
200087_s_at	TMED2	1.4798	0.0498562	1.20572	0.2324	1.38405	0.0997664	1.22731	0.227281	1.1479	0.412368	0.837929	0.329038	0.93528	0.741217
200088_x_at	RPL12	0.95083	0.777338	1.10673	0.481201	0.969552	0.862244	0.859161	0.332268	0.876059	0.396942	0.959883	0.805815	1.01969	0.917311
200089_s_at	RPL4	1.03979	0.840185	1.31212	0.0899615	0.943988	0.765878	0.792454	0.175134	0.719467	0.0594293	0.962201	0.831225	0.907834	0.63606
200090_at	FNTA	0.912123	0.491339	0.92601	0.474593	0.952519	0.714941	0.98501	0.896217	1.02863	0.807498	0.745975	0.0252199	1.04428	0.75752
200091_s_at	RPS25	0.974126	0.889099	1.42129	0.0270583	0.95696	0.815038	0.685391	0.0281027	0.67329	0.0220676	1.23123	0.242842	0.982371	0.928474
200092_s_at	RPL37	0.836362	0.264427	1.03486	0.787646	0.905195	0.530296	0.808209	0.130671	0.874724	0.335277	1.14163	0.373714	1.0823	0.635826
200093_s_at	HINT1	1.29855	0.26527	1.5914	0.0185126	1.28547	0.28377	0.815977	0.31786	0.807761	0.294872	1.04756	0.830023	0.989952	0.966993
200094_s_at	EEF2	1.21849	0.289806	1.15605	0.333098	1.026	0.889404	1.05399	0.743666	0.887488	0.459943	0.879893	0.460556	0.842063	0.380634
200095_x_at	RPS10	0.822906	0.287058	0.982637	0.904192	0.907016	0.590772	0.837406	0.266	0.922998	0.611884	1.02682	0.875623	1.10221	0.610869
200096_s_at	ATP6V0E1	1.25632	0.480279	1.34686	0.255833	1.40007	0.300738	0.932774	0.803792	1.03949	0.889974	0.758541	0.361875	1.11443	0.749551
200097_s_at	HNRNPK	1.41775	0.105365	1.5859	0.0106709	1.16248	0.475284	0.893971	0.540878	0.733008	0.0982183	1.03359	0.866198	0.819946	0.373226
200098_s_at	ANAPC5	0.862203	0.256099	1.06784	0.527962	0.842063	0.189903	0.807425	0.0655296	0.788564	0.0424045	0.911112	0.442092	0.976695	0.862185
200099_s_at	RPS3A	0.876059	0.473499	1.29424	0.0899563	0.957942	0.815091	0.676893	0.0209274	0.740155	0.0689031	1.15229	0.411951	1.09346	0.645094
200593_s_at	HNRNPU	1.26295	0.15185	1.33422	0.0320736	1.04746	0.771464	0.946543	0.692743	0.785019	0.0905227	0.841771	0.254081	0.829377	0.271745
200594_x_at	HNRNPU	1.06918	0.626902	0.872726	0.224491	0.841071	0.214661	1.2251	0.0985948	0.963709	0.757281	0.952229	0.703174	0.786653	0.106505
200595_s_at	EIF3A	1.28869	0.17627	1.23413	0.163478	1.08237	0.6677	1.04422	0.787201	0.877031	0.415882	0.934146	0.692451	0.839906	0.372386
200596_s_at	EIF3A	1.27244	0.19424	1.29226	0.0897225	1.10023	0.601538	0.984668	0.922481	0.851395	0.315908	1.06053	0.730554	0.864657	0.452073
200597_at	EIF3A	1.88335	0.0623239	1.97739	0.0149769	1.3036	0.421411	0.952466	0.864419	0.659251	0.152519	0.996002	0.989557	0.692123	0.292076
200598_s_at	HSP90B1	1.69466	0.0481366	1.45095	0.0801532	1.53922	0.101702	1.16797	0.488573	1.06079	0.791507	0.909534	0.692603	0.908274	0.722102
200599_s_at	HSP90B1	1.56678	0.0414928	1.2662	0.172229	1.42208	0.10431	1.23739	0.252374	1.12311	0.528825	0.753824	0.160053	0.907645	0.663587
200600_at	MSN	1.37841	0.0500983	1.1332	0.327899	1.18042	0.297379	1.21647	0.161048	1.0417	0.765756	0.775662	0.0934095	0.856366	0.354276
200601_at	ACTN4	0.941394	0.773665	0.709611	0.0506787	1.02183	0.91805	1.32666	0.130637	1.44003	0.0546605	0.929354	0.709021	1.08546	0.711218
200602_at	APP	1.40854	0.376865	0.720465	0.294422	0.873452	0.72528	1.95504	0.0539561	1.21226	0.56653	0.696889	0.319779	0.620069	0.24493
200603_at	PRKAR1A	1.11388	0.634864	1.08998	0.637039	1.22434	0.375583	1.02198	0.912247	1.12327	0.556991	0.714299	0.1211	1.09916	0.692686
200604_s_at	PRKAR1A	1.3491	0.497621	1.16724	0.662223	1.71606	0.226071	1.15581	0.7054	1.47019	0.318576	0.514734	0.114923	1.27209	0.604354
200605_s_at	PRKAR1A	1.22901	0.512138	1.42652	0.166637	1.52056	0.188705	0.861546	0.58574	1.06598	0.814786	0.766576	0.367683	1.2373	0.520702
200607_s_at	RAD21	1.5481	0.129104	1.8005	0.0145466	1.49796	0.15913	0.859816	0.538728	0.831968	0.45485	1.21428	0.462406	0.967618	0.91158
200608_s_at	RAD21	1.47591	0.0444421	1.35097	0.0526692	1.22162	0.286688	1.09255	0.585103	0.904254	0.53512	0.890323	0.50511	0.827712	0.338611
200609_s_at	WDR1	1.27271	0.241886	0.844752	0.306895	0.971334	0.886192	1.50671	0.0275511	1.14989	0.432547	0.65916	0.0359709	0.763183	0.214225
200610_s_at	NCL	1.55175	0.0362351	1.34994	0.0718012	1.17985	0.412525	1.14942	0.427735	0.873936	0.442649	0.916877	0.643811	0.760331	0.202201
200611_s_at	WDR1	1.34948	0.180944	0.827769	0.290632	1.07587	0.739789	1.63026	0.0162413	1.29972	0.178892	0.656561	0.0492073	0.797248	0.333021
200612_s_at	AP2B1	1.08252	0.620702	0.910859	0.469915	0.943183	0.714768	1.18847	0.221662	1.03552	0.802047	0.884357	0.413782	0.871335	0.416831
200613_at	AP2M1	1.58766	0.123472	1.05833	0.809823	1.29486	0.381282	1.50014	0.120642	1.22357	0.431479	0.475033	0.0110111	0.815581	0.510845
200614_at	CLTC	1.09043	0.654675	0.741336	0.0629985	1.13406	0.516666	1.4708	0.0290036	1.52975	0.0171857	0.66209	0.029646	1.04003	0.847185
200615_s_at	AP2B1	1.35097	0.493905	0.666557	0.255315	1.10826	0.814396	2.02679	0.0728463	1.66267	0.189755	0.401146	0.0331164	0.820343	0.668296
200616_s_at	MLEC	0.991944	0.969652	0.71524	0.0588797	0.97763	0.915267	1.38684	0.0865035	1.36689	0.10052	0.675206	0.0569266	0.98557	0.948291
200617_at	MLEC	0.842705	0.53812	0.56975	0.017251	0.884663	0.65871	1.47908	0.113525	1.55283	0.0771002	0.580915	0.0441423	1.04984	0.867689
200618_at	LASP1	1.04878	0.801884	0.68179	0.0178698	1.12295	0.542524	1.53826	0.0143059	1.64707	0.00535013	0.663101	0.0275636	1.07072	0.732859
200619_at	SF3B2	1.27332	0.0551036	1.22451	0.0462176	1.14124	0.281637	1.03985	0.711597	0.931999	0.506513	0.884663	0.28505	0.896267	0.395036
200620_at	TMEM59	1.57342	0.128359	1.40854	0.151804	1.85639	0.0417565	1.11705	0.662727	1.31786	0.281615	0.770518	0.342192	1.17977	0.591062
200621_at	CSRP1	0.943177	0.770576	0.572481	0.00179965	1.15045	0.486563	1.64752	0.0078785	2.00959	0.000452158	0.674645	0.0439419	1.21976	0.351386
200622_x_at	CALM3	1.18896	0.631572	0.83851	0.544487	0.853049	0.659573	1.41804	0.271082	1.01733	0.95628	0.582609	0.117474	0.717425	0.385319
200623_s_at	CALM3	1.13587	0.422244	0.954939	0.716492	0.761122	0.0927732	1.18945	0.213512	0.797027	0.107593	0.858149	0.304424	0.670078	0.022544
200624_s_at	MATR3	1.47355	0.0810746	1.69619	0.00497651	1.07311	0.743411	0.868742	0.455373	0.632703	0.0208898	1.06407	0.757811	0.728247	0.170592
200625_s_at	CAP1	1.29648	0.237043	0.878613	0.459651	1.45156	0.094449	1.4756	0.047434	1.6521	0.0125484	0.658794	0.0475871	1.11961	0.621342
200626_s_at	MATR3	1.55919	0.0769511	1.5892	0.0245751	1.07856	0.755992	0.981119	0.928229	0.678725	0.0762802	0.89577	0.628808	0.691787	0.158928
200627_at	PTGES3	1.55014	0.0677601	1.75175	0.00554086	1.35304	0.199719	0.884908	0.546015	0.772389	0.207936	0.916559	0.687976	0.872847	0.579029
200628_s_at	WARS	0.878613	0.754033	2.58095	0.00795131	2.51525	0.0330036	0.340423	0.00564099	0.974558	0.942795	1.14353	0.728235	2.86275	0.0220532
200629_at	WARS	0.516128	0.0635857	1.43157	0.202142	1.42514	0.308282	0.360532	0.0020625	0.995525	0.98805	1.14338	0.677342	2.7614	0.00910819
200630_x_at	SET	1.35896	0.105293	1.09543	0.540024	1.15357	0.441026	1.24057	0.18685	1.05308	0.747402	0.807873	0.222409	0.848861	0.402339
200631_s_at	SET	1.50922	0.0604441	1.41952	0.0477791	1.37192	0.143334	1.06315	0.739505	0.966465	0.852939	0.828917	0.3464	0.90903	0.66913
200632_s_at	NDRG1	1.00434	0.98101	0.869766	0.344477	1.07587	0.688141	1.15477	0.367392	1.23696	0.187055	0.825077	0.264019	1.07124	0.720005
200633_at	UBB	1.12678	0.66583	1.03156	0.888599	1.0832	0.772216	1.09232	0.7134	1.05006	0.838853	1.13045	0.635038	0.961314	0.892087
200634_at	PFN1	1.12405	0.665335	0.872302	0.530512	1.41657	0.204305	1.2886	0.285933	1.62394	0.0474836	0.628768	0.0749231	1.26024	0.419182
200638_s_at	YWHAZ	1.68716	0.0800258	1.49433	0.0936507	1.33617	0.321608	1.12896	0.630983	0.894095	0.657444	0.761069	0.317683	0.79196	0.447286
200639_s_at	YWHAZ	1.37392	0.0653202	1.12389	0.386313	1.12257	0.489276	1.22256	0.173443	0.998822	0.993508	0.801792	0.163695	0.816995	0.255467
200640_at	YWHAZ	1.85639	0.0243744	1.52901	0.0514338	1.32823	0.281884	1.21411	0.395944	0.868682	0.536497	0.787635	0.331661	0.715538	0.230008
200641_s_at	YWHAZ	1.73003	0.0961799	1.57855	0.0854642	1.46785	0.237361	1.09604	0.742372	0.929934	0.794482	0.837581	0.554949	0.848449	0.627113
200642_at	SOD1	1.33404	0.247828	1.45226	0.068361	1.11057	0.670436	0.918594	0.69214	0.764665	0.217315	1.04503	0.848091	0.832487	0.481752
200643_at	HDLBP	1.46155	0.110572	0.943981	0.757156	1.55822	0.0645992	1.54832	0.0381436	1.65061	0.0189511	0.713755	0.128223	1.06612	0.793303
200644_at	MARCKSL1	1.18444	0.318973	0.983911	0.904504	1.07014	0.687278	1.2038	0.212252	1.08764	0.567199	0.976918	0.881848	0.903502	0.568198
200645_at	GABARAP	1.10023	0.649094	1.00207	0.990211	1.6449	0.0242438	1.09802	0.609008	1.64148	0.0110727	0.867418	0.469782	1.49495	0.0778521
200647_x_at	EIF3C /// EIF3CL	1.32042	0.22169	1.12959	0.500612	1.70527	0.0238638	1.16894	0.426299	1.50964	0.0429137	0.791686	0.270316	1.29146	0.284322
200648_s_at	GLUL	1.86077	0.136034	1.50066	0.222032	2.43513	0.0367061	1.23997	0.545364	1.6227	0.179905	0.860949	0.694333	1.30867	0.532383
200650_s_at	LDHA	1.61228	0.0762972	0.702807	0.10189	1.70456	0.0494951	2.2939	0.0010937	2.42536	0.000582346	0.462556	0.00378306	1.05725	0.839592
200651_at	GNB2L1	1.2861	0.254314	1.57746	0.0144824	1.34976	0.176565	0.815242	0.28684	0.855654	0.414073	0.893723	0.582017	1.04952	0.833322
200652_at	SSR2	1.2441	0.276398	1.41147	0.038628	1.38252	0.111448	0.881419	0.466857	0.979488	0.904401	0.777977	0.183212	1.11126	0.614558
200653_s_at	CALM1	1.24496	0.200759	1.00256	0.984923	0.971981	0.866015	1.24177	0.148214	0.969498	0.832685	0.80207	0.169207	0.780732	0.171364
200654_at	P4HB	1.24608	0.400293	0.561088	0.00985365	1.27235	0.357808	2.22099	0.00150987	2.26765	0.00119497	0.571569	0.0283283	1.02103	0.939386
200655_s_at	CALM1	1.15437	0.354002	0.984068	0.896494	0.934677	0.660534	1.17308	0.23891	0.949809	0.70039	0.910986	0.517527	0.809667	0.199575
200656_s_at	P4HB	1.37965	0.274121	0.700812	0.137066	1.37783	0.276042	1.96864	0.0121892	1.96605	0.0123382	0.619167	0.086851	0.998705	0.996625
200657_at	SLC25A5	1.82109	0.0461782	1.80075	0.0168949	2.11418	0.0147449	1.01131	0.964264	1.17406	0.5245	0.673477	0.151095	1.16095	0.62444
200658_s_at	PHB	1.78968	0.0602983	1.47631	0.113936	1.74388	0.0718028	1.21218	0.461688	1.18124	0.52344	0.800792	0.428967	0.974436	0.934449
200659_s_at	PHB	1.28005	0.245667	1.34397	0.0888959	1.31276	0.202004	0.952414	0.789559	0.976763	0.897539	0.904567	0.609743	1.02557	0.909103
200660_at	S100A11	0.978531	0.958288	0.891929	0.732049	2.12447	0.0786339	1.0971	0.797617	2.38188	0.0228168	0.710497	0.381746	2.17106	0.0856249
200661_at	CTSA	0.721664	0.327783	0.860233	0.57177	0.64247	0.187944	0.838917	0.542476	0.746855	0.314658	0.557406	0.0671904	0.890261	0.738587
200662_s_at	TOMM20	1.68273	0.0672119	1.71499	0.0208671	1.39416	0.233108	0.981221	0.936789	0.812928	0.389839	0.922423	0.753227	0.828515	0.517586
200663_at	CD63	0.947029	0.880623	0.450625	0.0106151	1.53634	0.242574	2.10162	0.0253901	3.40936	0.000602879	0.442914	0.0226903	1.62225	0.212527
200664_s_at	DNAJB1	1.66717	0.0884417	2.1283	0.00323524	1.08425	0.781291	0.783334	0.339722	0.509446	0.0126416	1.49744	0.14641	0.650355	0.169162
200665_s_at	SPARC	0.772015	0.669399	1.39542	0.495341	0.368721	0.108279	0.553249	0.266933	0.264236	0.0172084	1.06977	0.905026	0.477608	0.252849
200666_s_at	DNAJB1	2.27316	0.00276619	2.39845	0.000178209	1.2571	0.363398	0.947764	0.805072	0.524095	0.00601801	1.23936	0.361611	0.55298	0.0318644
200667_at	UBE2D3	1.31869	0.0891545	1.15725	0.256406	1.34304	0.0710255	1.13942	0.34678	1.16046	0.284669	0.853877	0.289967	1.01847	0.912452
200668_s_at	UBE2D3	1.22315	0.2967	1.43515	0.0254496	1.41755	0.0767846	0.852339	0.340712	0.987745	0.940835	0.936013	0.711187	1.15885	0.466132
200669_s_at	UBE2D3	1.3535	0.249029	1.57396	0.0373542	1.46287	0.15056	0.859935	0.505238	0.929483	0.74593	0.967806	0.892465	1.08088	0.775948
200670_at	XBP1	1.78621	0.0455611	1.55036	0.0589883	1.51866	0.142046	1.15213	0.560192	0.979509	0.931892	0.896267	0.674199	0.850156	0.581203
200672_x_at	SPTBN1	0.800737	0.341481	0.569987	0.00536947	0.699163	0.130995	1.40483	0.100805	1.22663	0.315598	0.714547	0.129106	0.873149	0.579399
200673_at	LAPTM4A	1.44153	0.174172	1.71844	0.016347	1.84165	0.0278733	0.838859	0.447209	1.07172	0.763317	0.993223	0.978011	1.27757	0.382512
200674_s_at	RPL32	0.898257	0.565359	1.2268	0.179723	0.962007	0.835118	0.732195	0.063231	0.784149	0.141894	1.1029	0.574308	1.07099	0.726836
200675_at	CD81	1.41726	0.219916	2.27379	0.00111324	1.26181	0.409326	0.623301	0.0613157	0.554939	0.0220985	1.06876	0.799399	0.890323	0.694213
200677_at	PTTG1IP	0.961727	0.863153	0.831737	0.316354	1.11042	0.644281	1.15629	0.463524	1.33496	0.15112	0.682358	0.079994	1.15461	0.548288
200678_x_at	GRN	1.08267	0.845906	0.627636	0.164559	2.29883	0.0502606	1.725	0.134129	3.66268	0.00111255	0.643896	0.255178	2.12329	0.0897095
200679_x_at	HMGB1	0.886812	0.650702	0.654334	0.0551286	1.07736	0.778532	1.35529	0.194746	1.6465	0.0384856	0.672124	0.117356	1.21487	0.487664
200680_x_at	HMGB1	0.965341	0.816909	0.662687	0.00231746	0.900376	0.492812	1.4567	0.00833708	1.35867	0.0278874	0.764559	0.0683227	0.93271	0.664897
200681_at	GLO1	1.48916	0.12678	1.65359	0.0202092	1.40581	0.188747	0.900564	0.637221	0.850156	0.466229	0.838801	0.4624	0.94406	0.830222
200682_s_at	UBE2L3	1.50671	0.138014	1.43694	0.104385	1.5566	0.110634	1.04857	0.840227	1.0832	0.734251	0.793609	0.363856	1.03306	0.909068
200683_s_at	UBE2L3	1.01195	0.960548	0.716829	0.0940054	1.1016	0.687521	1.41167	0.108313	1.53666	0.0484331	0.590005	0.0256113	1.08854	0.737823
200684_s_at	UBE2L3	1.30595	0.476203	0.782846	0.417133	1.27544	0.515751	1.66821	0.123748	1.62924	0.141217	0.583539	0.130894	0.976661	0.952072
200685_at	SFRS11	0.797137	0.464311	2.04273	0.00748891	0.677503	0.21367	0.390231	0.00159582	0.331688	0.000336421	1.52986	0.148391	0.849921	0.61752
200686_s_at	SFRS11	0.869586	0.441469	1.13966	0.37149	0.745769	0.113197	0.763024	0.0943498	0.654334	0.0115433	1.28931	0.140558	0.857614	0.422417
200687_s_at	SF3B3	1.15845	0.423857	0.789056	0.115948	1.02706	0.883841	1.46815	0.0222328	1.30161	0.106635	0.938859	0.712092	0.886566	0.533504
200689_x_at	EEF1G	1.03892	0.846906	1.14116	0.409447	0.967363	0.866756	0.910417	0.586623	0.847744	0.341617	0.888104	0.522376	0.931095	0.732225
200690_at	HSPA9	1.65864	0.0269074	1.68144	0.00600618	1.15701	0.504038	0.986417	0.942353	0.688105	0.0569565	0.844986	0.409987	0.697565	0.124854
200691_s_at	HSPA9	1.3854	0.195943	1.5194	0.0440984	1.11334	0.665365	0.911807	0.669139	0.732754	0.157812	0.973923	0.909141	0.803628	0.405885
200692_s_at	HSPA9	1.13674	0.54548	1.32446	0.107204	0.983359	0.936675	0.858268	0.409026	0.742468	0.114427	1.10466	0.614907	0.865077	0.516841
200693_at	YWHAQ	1.89225	0.0289242	1.81353	0.0125324	1.49557	0.155836	1.04344	0.860425	0.824676	0.428258	0.727037	0.226336	0.79037	0.424741
200694_s_at	DDX24	0.970978	0.889095	1.33182	0.10073	0.819434	0.349973	0.729055	0.0948436	0.615231	0.0132021	1.49983	0.0484943	0.843874	0.448358
200696_s_at	GSN	0.975132	0.964007	0.21056	0.00174876	1.07222	0.900571	4.63124	0.00385594	5.09224	0.00237222	0.377435	0.0708345	1.09954	0.871872
200697_at	HK1	1.27103	0.124652	1.04933	0.694837	1.02434	0.874681	1.21125	0.157051	0.976187	0.855894	0.930127	0.611967	0.805915	0.187136
200698_at	KDELR2	1.88635	0.149494	1.49061	0.255637	1.88858	0.148771	1.26549	0.53184	1.26699	0.529805	0.677597	0.338335	1.00115	0.997974
200699_at	KDELR2	1.22171	0.490096	0.878796	0.57904	1.87436	0.03752	1.39021	0.197518	2.13273	0.00546183	0.67329	0.151172	1.53411	0.167972
200700_s_at	KDELR2	1.73869	0.0517276	1.39407	0.139458	1.61799	0.0876671	1.24721	0.357367	1.16054	0.533104	0.732804	0.23044	0.930514	0.802761
200701_at	NPC2	1.59052	0.227713	2.34892	0.00907578	3.11018	0.00572999	0.677128	0.243788	1.32409	0.39821	0.957318	0.901975	1.95545	0.102466
200702_s_at	DDX24	0.588331	0.267394	0.95087	0.894471	0.625985	0.326063	0.618738	0.249306	0.658338	0.314207	2.26954	0.0724637	1.06402	0.900819
200703_at	DYNLL1	1.03619	0.905754	0.896826	0.652595	1.04213	0.890688	1.15541	0.581594	1.16207	0.566739	0.639138	0.119657	1.00574	0.985582
200704_at	LITAF	1.089	0.651748	0.837116	0.247283	1.27775	0.201086	1.30089	0.118002	1.52626	0.0153771	0.736828	0.0922303	1.17324	0.424399
200705_s_at	EEF1B2	1.18649	0.527605	1.72979	0.0172044	1.06733	0.809146	0.685914	0.117276	0.617025	0.04818	1.02149	0.932749	0.899565	0.709956
200706_s_at	LITAF	1.20547	0.385196	0.953642	0.782356	1.29675	0.230521	1.26409	0.214596	1.35981	0.107436	0.879466	0.521501	1.07572	0.746002
200708_at	GOT2	1.06374	0.757615	0.877274	0.418668	1.0965	0.645825	1.21251	0.274251	1.24989	0.207512	0.782303	0.196596	1.03082	0.88555
200709_at	FKBP1A	1.00725	0.976356	0.756599	0.162956	1.38992	0.184595	1.33127	0.185246	1.83706	0.00777807	0.831853	0.421863	1.37993	0.217154
200710_at	ACADVL	0.990295	0.962992	1.275	0.158997	1.24074	0.309894	0.776684	0.175267	0.973073	0.881416	0.703343	0.0824286	1.25284	0.314005
200711_s_at	SKP1	1.22901	0.302015	1.29666	0.11123	1.16159	0.451103	0.94781	0.755554	0.895832	0.524198	0.929547	0.692812	0.945153	0.786701
200712_s_at	MAPRE1	2.05053	0.075293	1.83007	0.0634125	1.73676	0.165991	1.12047	0.738297	0.949007	0.877706	0.680799	0.297615	0.84698	0.687241
200713_s_at	MAPRE1	1.56233	0.0927954	1.10305	0.636846	1.39204	0.206889	1.41637	0.129776	1.26199	0.30496	0.6134	0.0511307	0.891002	0.67162
200714_x_at	OS9	0.822165	0.253389	0.718321	0.0213579	1.04909	0.77711	1.14457	0.363169	1.46044	0.0155403	0.774963	0.115881	1.27597	0.179704
200715_x_at	RPL13A	0.971355	0.889129	1.45528	0.0327685	0.989869	0.96104	0.667482	0.0335296	0.680185	0.0418844	1.04251	0.830815	1.01906	0.931523
200716_x_at	RPL13A	0.876666	0.463382	1.30098	0.0760168	0.97472	0.885972	0.67385	0.0167184	0.74924	0.0723646	1.16627	0.360589	1.11188	0.574275
200717_x_at	RPL7	0.84253	0.335142	0.908211	0.498513	0.936447	0.709623	0.927681	0.62513	1.03109	0.841731	1.0146	0.929809	1.11142	0.570551
200718_s_at	SKP1	1.11512	0.519832	1.17993	0.229136	1.12936	0.472892	0.945114	0.70088	0.957165	0.765634	1.01093	0.944992	1.01275	0.943159
200719_at	SKP1	2.05409	0.0165394	2.26404	0.00128619	1.42494	0.217689	0.907268	0.69305	0.629379	0.0691237	1.42533	0.18771	0.693756	0.226976
200720_s_at	ACTR1A	1.89146	0.0856942	1.33071	0.327932	2.55602	0.0142795	1.42139	0.267402	1.92079	0.0454966	0.679102	0.255838	1.35135	0.430044
200721_s_at	ACTR1A	0.781382	0.256884	0.54348	0.0015042	1.01418	0.947701	1.43774	0.0610414	1.86607	0.00245258	0.620112	0.023924	1.29792	0.255592
200723_s_at	CAPRIN1	1.744	0.124044	1.43843	0.20748	1.63739	0.170523	1.21243	0.532203	1.13839	0.673574	0.736675	0.358163	0.938898	0.865442
200725_x_at	RPL10	1.12218	0.613871	1.82779	0.00275198	1.12779	0.598694	0.613953	0.0200905	0.617025	0.0212624	1.25884	0.285266	1.00499	0.983464
200726_at	PPP1CC	1.36245	0.165848	1.5496	0.0187794	1.27465	0.273348	0.879222	0.501136	0.822507	0.310048	0.929934	0.722708	0.93552	0.772789
200727_s_at	ACTR2	0.915416	0.732908	0.740515	0.157098	1.11698	0.669461	1.23628	0.350462	1.50838	0.0771432	0.852162	0.509901	1.22019	0.467881
200728_at	ACTR2	1.52647	0.0639824	1.24833	0.217766	1.55779	0.0530059	1.22281	0.29962	1.24798	0.254412	0.716332	0.114315	1.02053	0.930281
200729_s_at	ACTR2	1.04323	0.841205	0.914782	0.600871	1.57167	0.0404033	1.14037	0.4771	1.71808	0.00645725	0.692315	0.0715454	1.5065	0.0748402
200730_s_at	PTP4A1	4.23482	0.0183384	3.65862	0.00925524	3.481	0.0387796	1.15757	0.7711	0.951483	0.921169	0.581399	0.319664	0.821994	0.747631
200731_s_at	PTP4A1	3.32165	0.00391629	2.3837	0.00841008	2.25855	0.0407168	1.39349	0.322098	0.947475	0.870836	0.865437	0.685377	0.67995	0.341495
200732_s_at	PTP4A1	2.49493	0.00189736	2.05865	0.00221231	1.90264	0.0219509	1.21192	0.409289	0.924215	0.733628	0.786544	0.338136	0.762601	0.337883
200733_s_at	PTP4A1	2.27332	0.00240492	1.50932	0.0454089	1.90435	0.0137866	1.50619	0.0642811	1.26173	0.282233	0.754713	0.226765	0.837697	0.495718
200734_s_at	ARF3	0.940963	0.827663	0.756441	0.221117	1.40036	0.234892	1.24393	0.373299	1.85125	0.0170255	0.689489	0.16274	1.48823	0.184911
200735_x_at	NACA	1.19491	0.359304	1.66521	0.00274183	1.22086	0.305326	0.717574	0.0565758	0.73316	0.0732704	1.02256	0.90136	1.02173	0.915655
200736_s_at	GPX1	1.04191	0.913144	1.19989	0.548513	0.949862	0.891307	0.868321	0.66704	0.791631	0.477936	0.976898	0.947008	0.91168	0.815798
200737_at	PGK1	2.21392	0.0741824	2.21806	0.0286242	2.37199	0.0536627	0.998137	0.996031	1.06935	0.858079	0.587638	0.194123	1.07134	0.879364
200738_s_at	PGK1	1.46378	0.160408	1.2326	0.332795	1.7939	0.0358464	1.18764	0.46009	1.45538	0.114173	0.594356	0.0446863	1.22544	0.47074
200739_s_at	SUMO3	1.51278	0.0800998	1.25545	0.223935	1.52742	0.0737266	1.20497	0.354081	1.21672	0.330043	0.701785	0.107334	1.00973	0.96802
200740_s_at	SUMO3	1.48236	0.135068	1.37697	0.131121	1.45297	0.15517	1.07654	0.742282	1.05522	0.810488	0.774695	0.293938	0.980181	0.941187
200741_s_at	RPS27	0.819491	0.274849	1.36955	0.0378383	0.913262	0.615285	0.598366	0.00285997	0.666834	0.0150881	1.38463	0.0621149	1.11443	0.569458
200742_s_at	TPP1	1.74062	0.197213	1.43018	0.297592	1.77227	0.183518	1.21706	0.594281	1.23928	0.56099	0.610389	0.218264	1.01819	0.967708
200743_s_at	TPP1	0.959457	0.837737	0.822336	0.235261	1.27174	0.240728	1.16675	0.384128	1.54649	0.0192077	0.697614	0.0655151	1.32547	0.193495
200744_s_at	GNB1	1.81756	0.115789	1.48473	0.192125	2.16145	0.0458413	1.22417	0.531966	1.45579	0.250396	0.821937	0.572157	1.18921	0.657737
200745_s_at	GNB1	1.51708	0.0371744	1.27421	0.123942	1.46561	0.05433	1.19061	0.29974	1.15021	0.403678	1.05469	0.765825	0.966124	0.864242
200746_s_at	GNB1	1.31905	0.0734083	1.03491	0.775613	1.38185	0.0386803	1.27456	0.0716593	1.33524	0.0341192	0.758541	0.0569328	1.04761	0.768262
200747_s_at	NUMA1	0.905885	0.66138	0.754033	0.127977	0.823877	0.393231	1.20139	0.353559	1.09263	0.652025	0.909471	0.652714	0.909471	0.689853
200748_s_at	FTH1	1.59615	0.0985438	2.28058	0.000916454	1.70326	0.0619609	0.69989	0.144971	0.746907	0.229966	1.1657	0.552383	1.06713	0.822854
200749_at	RAN	1.73063	0.187769	1.47284	0.245585	1.39561	0.418223	1.17503	0.651174	0.947574	0.879793	0.768384	0.492659	0.806418	0.618644
200750_s_at	RAN	1.38761	0.218541	1.15165	0.504822	1.33858	0.271864	1.20489	0.41709	1.16231	0.51157	0.756703	0.261173	0.964685	0.896481
200751_s_at	HNRNPC	1.11011	0.623788	1.1128	0.533115	1.18649	0.423912	0.997591	0.989592	1.06622	0.729071	0.771373	0.198568	1.0688	0.766578
200752_s_at	CAPN1	0.70193	0.0866648	0.455114	4.51253e-05	0.650491	0.0399955	1.54232	0.019007	1.42929	0.0491704	0.799683	0.239201	0.926717	0.71897
200753_x_at	SFRS2	1.70574	0.0235157	1.53656	0.0234601	1.40464	0.13724	1.11011	0.59233	0.914148	0.645166	0.733719	0.146786	0.823477	0.412875
200754_x_at	SFRS2	1.24479	0.316911	1.23722	0.228406	1.08832	0.696363	1.00607	0.974376	0.879588	0.498065	0.823363	0.341243	0.8743	0.557575
200755_s_at	CALU	1.90514	0.0561597	1.05203	0.84614	2.06151	0.0336651	1.81089	0.0441279	1.95952	0.0241074	0.442362	0.011933	1.08207	0.817964
200757_s_at	CALU	1.13792	0.674154	0.771533	0.298319	1.57866	0.145332	1.47488	0.154092	2.04599	0.0120719	0.521811	0.0306478	1.38732	0.316299
200758_s_at	NFE2L1	1.09399	0.591283	0.953457	0.722644	1.19931	0.281627	1.14743	0.347885	1.25788	0.123087	0.780949	0.121712	1.09627	0.602155
200759_x_at	NFE2L1	0.857257	0.322187	0.672357	0.00341006	0.950488	0.741898	1.275	0.0792026	1.41363	0.0151935	0.721314	0.0306087	1.10872	0.526652
200760_s_at	ARL6IP5	1.06688	0.761116	1.33265	0.102453	1.14902	0.515636	0.80057	0.236428	0.862203	0.426332	0.954257	0.813889	1.07699	0.741133
200761_s_at	ARL6IP5	1.18698	0.314929	1.33969	0.0392693	1.08696	0.6222	0.886013	0.413338	0.811296	0.163029	0.95688	0.780069	0.915734	0.621674
200762_at	DPYSL2	1.8	0.0866137	2.01852	0.0137547	2.2885	0.0188416	0.891743	0.692853	1.13375	0.665304	0.803238	0.483185	1.27138	0.495676
200763_s_at	RPLP1	0.83729	0.228878	0.971732	0.80635	0.98233	0.902429	0.861666	0.245941	1.01091	0.931697	0.984218	0.906798	1.17324	0.302495
200764_s_at	CTNNA1	2.07513	0.0635237	1.91986	0.0407712	2.59908	0.0176793	1.0808	0.814185	1.35379	0.363361	0.488084	0.0518626	1.25249	0.57493
200765_x_at	CTNNA1	1.99778	0.110938	1.51656	0.22761	2.47409	0.0403249	1.31731	0.456575	1.6315	0.191326	0.630426	0.249414	1.23851	0.632123
200766_at	CTSD	0.693515	0.320416	0.271101	0.000139707	1.04466	0.904637	2.55833	0.00622364	3.85358	0.000236222	0.681932	0.267192	1.50629	0.292
200767_s_at	FAM120A	0.987423	0.930077	1.3905	0.00824738	1.28334	0.0929995	0.710103	0.010847	0.922934	0.524655	1.05294	0.702309	1.29963	0.0940362
200768_s_at	MAT2A	0.880015	0.501195	0.693708	0.0227373	0.915099	0.639777	1.26857	0.156964	1.31905	0.101837	0.772068	0.151868	1.03985	0.844666
200772_x_at	PTMA	0.851985	0.535216	0.707156	0.103233	0.93867	0.805829	1.20472	0.408934	1.3274	0.213314	0.958646	0.860605	1.10175	0.721249
200773_x_at	PTMA	1.09323	0.532301	1.07602	0.523288	1.06975	0.636097	1.01597	0.898123	0.994167	0.962292	0.994022	0.963999	0.978538	0.884912
200774_at	FAM120A	1.18394	0.192442	1.23593	0.0469875	1.15677	0.258856	0.957922	0.698458	0.935941	0.551614	0.970587	0.801938	0.977054	0.862692
200775_s_at	HNRNPK	1.11111	0.469715	0.992721	0.950019	1.07168	0.633754	1.11922	0.375842	1.07953	0.545674	0.850805	0.23957	0.964531	0.813267
200776_s_at	BZW1 /// BZW1L1	2.15786	0.0561121	2.1634	0.0193753	1.744	0.159812	0.997446	0.993952	0.806139	0.524762	0.938651	0.861286	0.808209	0.60331
200777_s_at	BZW1	1.59328	0.0411995	1.2447	0.219849	1.33617	0.192428	1.28005	0.201697	1.07348	0.709621	0.82114	0.338913	0.838626	0.447445
200778_s_at	2012-09-02	1.43565	0.350759	1.88884	0.048003	1.64126	0.204528	0.76012	0.41514	0.868923	0.674828	0.704758	0.33419	1.14314	0.74135
200779_at	ATF4	0.949954	0.772929	0.775554	0.084666	0.900251	0.55588	1.22493	0.197446	1.16078	0.339807	0.868381	0.399007	0.947659	0.774388
200780_x_at	GNAS	1.24453	0.310649	1.31412	0.120616	0.949691	0.809063	0.947029	0.769802	0.722716	0.0898421	0.815524	0.311746	0.76313	0.236418
200781_s_at	RPS15A	0.841479	0.381709	1.36547	0.0566773	0.947876	0.784662	0.616298	0.00828684	0.694189	0.0403144	1.27881	0.186649	1.12638	0.565422
200782_at	ANXA5	1.82564	0.073301	2.1311	0.00728268	2.51368	0.00839465	0.856723	0.585854	1.17952	0.560914	0.829262	0.539233	1.37688	0.354912
200783_s_at	STMN1	1.47335	0.280177	0.320545	0.000463772	1.30532	0.454968	4.59639	3.89683e-05	4.07218	0.000108338	0.379192	0.00673831	0.885952	0.746206
200784_s_at	LRP1	0.876059	0.666629	1.32501	0.259828	1.24505	0.476972	0.661173	0.129991	0.939679	0.815741	1.39368	0.252917	1.42119	0.282471
200786_at	PSMB7	1.67993	0.0764643	1.20005	0.426588	1.9917	0.0214425	1.39988	0.180723	1.65979	0.0485616	0.500798	0.0142087	1.18559	0.570098
200788_s_at	PEA15	1.76492	0.0964636	3.46751	8.20701e-05	2.43851	0.0120018	0.508987	0.0264765	0.703245	0.230182	1.33081	0.361209	1.38156	0.36003
200789_at	ECH1	1.47734	0.0833558	1.48082	0.0330384	1.45266	0.0967217	0.997674	0.990228	0.98099	0.919612	1.00862	0.96647	0.983277	0.941626
200790_at	ODC1	2.1158	0.00856147	1.99571	0.00311628	1.10903	0.696703	1.06022	0.800043	0.555747	0.0165123	0.842121	0.489975	0.524168	0.0279473
200791_s_at	IQGAP1	1.39988	0.179435	1.3829	0.110337	1.72059	0.0351404	1.01222	0.954736	1.2441	0.312673	0.780516	0.286522	1.2291	0.429186
200792_at	XRCC6	1.42247	0.0719917	1.26567	0.130778	1.44073	0.062894	1.12381	0.481134	1.13832	0.434828	0.717773	0.0701204	1.01287	0.948926
200793_s_at	ACO2	1.48854	0.0398816	1.62169	0.00308604	1.58238	0.0193061	0.917894	0.596246	0.975829	0.879413	0.734686	0.0841708	1.06311	0.754217
200794_x_at	DAZAP2	1.23396	0.183679	1.14385	0.28728	1.21327	0.220229	1.07878	0.575948	1.06069	0.663476	0.98014	0.890047	0.983209	0.917603
200797_s_at	MCL1	0.827081	0.325947	1.14806	0.373403	0.863459	0.445698	0.720365	0.0578286	0.75205	0.0964066	0.956741	0.804771	1.044	0.831043
200798_x_at	MCL1	1.77313	0.207735	2.28121	0.029088	2.23395	0.0815898	0.777223	0.519139	0.979271	0.957088	1.00338	0.993552	1.25998	0.624846
200799_at	HSPA1A	0.312472	0.00764011	0.128862	1.21873e-06	0.669938	0.32699	2.42486	0.0177231	5.19852	7.71138e-05	0.655469	0.26989	2.14384	0.0830777
200800_s_at	HSPA1A /// HSPA1B	0.456093	0.0791743	0.18296	4.61658e-05	0.979176	0.961251	2.49268	0.0218346	5.35171	0.000140789	0.502188	0.0980505	2.14697	0.103487
200801_x_at	ACTB	0.787363	0.170378	0.667065	0.0064629	0.853049	0.356913	1.18034	0.271318	1.27881	0.107735	0.874603	0.405112	1.08343	0.657344
200802_at	SARS	1.29271	0.191566	1.47939	0.0174577	1.24574	0.261502	0.873815	0.425409	0.842063	0.311666	1.0374	0.838863	0.963649	0.855743
200803_s_at	TMBIM6	1.31923	0.412757	0.788455	0.38261	1.73508	0.110134	1.67307	0.0876799	2.2006	0.0116255	0.601443	0.114437	1.31531	0.441722
200804_at	TMBIM6	1.10696	0.458924	1.05877	0.603641	1.20748	0.175126	1.04551	0.708209	1.14045	0.274319	0.76913	0.0480252	1.09081	0.547068
200805_at	LMAN2	1.61016	0.0240031	1.22603	0.212596	1.84984	0.00471732	1.3133	0.126636	1.5088	0.0250291	0.601276	0.0110089	1.14886	0.512473
200806_s_at	HSPD1	1.16377	0.702206	0.858625	0.63299	1.08455	0.837692	1.35538	0.381484	1.26304	0.500156	0.639714	0.234172	0.93187	0.865823
200807_s_at	HSPD1	1.00654	0.97553	0.640114	0.0142112	0.959676	0.846466	1.57243	0.0206588	1.49921	0.0364434	0.670031	0.0524313	0.953437	0.831493
200808_s_at	ZYX	1.08328	0.853411	0.759804	0.432764	1.82817	0.171492	1.42573	0.350708	2.40627	0.0267726	0.768597	0.516934	1.68775	0.257511
200809_x_at	RPL12	0.965876	0.846515	1.14965	0.337916	0.991655	0.962722	0.840139	0.270343	0.862562	0.34782	0.924599	0.640569	1.0267	0.889155
200810_s_at	CIRBP	1.38425	0.0937612	1.25597	0.141337	1.02883	0.880161	1.10206	0.554967	0.81915	0.230803	1.28316	0.165125	0.74324	0.143972
200811_at	CIRBP	2.34339	0.000588397	1.97465	0.000626918	1.40786	0.12636	1.18674	0.371772	0.712963	0.0844478	1.26786	0.251298	0.600735	0.0346261
200812_at	CCT7	1.5251	0.0918606	1.3724	0.114509	1.47325	0.120086	1.11126	0.618983	1.07341	0.738085	0.733414	0.1803	0.965977	0.89257
200814_at	PSME1	1.47345	0.189462	2.30681	0.00132323	1.9164	0.0325778	0.638695	0.0851936	0.8307	0.465172	1.14282	0.623321	1.30062	0.393731
200815_s_at	PAFAH1B1	1.03741	0.843442	0.875695	0.378337	1.06713	0.727037	1.18468	0.300273	1.21858	0.228749	0.867479	0.41628	1.02865	0.885415
200816_s_at	PAFAH1B1	0.842121	0.516315	0.939686	0.769324	0.716779	0.213785	0.896205	0.633706	0.762812	0.24456	1.00483	0.984382	0.851159	0.563266
200817_x_at	RPS10	1.01433	0.940126	1.39329	0.0373971	1.06294	0.747563	0.727995	0.0632373	0.762865	0.109894	0.999335	0.997001	1.04792	0.814776
200818_at	ATP5O	1.4707	0.181774	1.80763	0.0147103	1.62214	0.0973509	0.813661	0.406825	0.897386	0.661567	0.79769	0.39714	1.10297	0.743292
200819_s_at	RPS15	1.12983	0.466107	1.26418	0.0893529	1.09642	0.581695	0.893723	0.441125	0.867298	0.330795	0.883376	0.428561	0.970406	0.864186
200820_at	PSMD8	1.72812	0.0604774	1.72345	0.0224703	2.1314	0.0117236	1.00275	0.991023	1.2367	0.388544	0.804297	0.409963	1.23328	0.481128
200821_at	LAMP2	1.61228	0.178725	0.723467	0.254531	1.73027	0.124841	2.22854	0.0132702	2.39164	0.00766233	0.576383	0.100035	1.07319	0.847645
200822_x_at	TPI1	1.21968	0.250284	0.861427	0.281993	1.6416	0.00703895	1.41588	0.0259801	1.90567	0.000183482	0.620929	0.00574316	1.34593	0.107357
200823_x_at	RPL29	1.3228	0.274033	1.74824	0.0102729	1.33607	0.257695	0.756651	0.212038	0.764241	0.228343	0.924215	0.738752	1.01	0.970204
200824_at	GSTP1	1.97014	0.0581969	1.5017	0.151179	2.9926	0.00364938	1.31203	0.369602	1.99294	0.0288439	0.533404	0.0601103	1.51898	0.25649
200825_s_at	HYOU1	1.45851	0.0150143	1.14647	0.25027	1.27943	0.100439	1.27218	0.0670685	1.11597	0.391046	0.772978	0.0679797	0.877214	0.397681
200826_at	SNRPD2	1.15453	0.531656	1.35971	0.104121	1.33422	0.21483	0.849096	0.414612	0.981235	0.924224	0.830528	0.388694	1.15565	0.550107
200827_at	PLOD1	1.20807	0.480402	1.07252	0.744147	1.86025	0.0268906	1.12631	0.609064	1.73448	0.0243377	0.811577	0.405133	1.53986	0.13327
200828_s_at	ZNF207	1.59185	0.154189	1.76357	0.0349794	1.76247	0.0853931	0.902688	0.713137	0.999397	0.99827	0.879466	0.667599	1.10719	0.762601
200829_x_at	ZNF207	1.34985	0.0954348	1.17259	0.263444	1.24798	0.212362	1.15117	0.358999	1.0643	0.682616	0.766151	0.112102	0.924599	0.671083
200830_at	PSMD2	1.25989	0.113597	1.06257	0.59679	1.19441	0.218951	1.18575	0.176969	1.12412	0.349104	0.653745	0.00348162	0.948034	0.722312
200832_s_at	SCD	1.26505	0.685209	0.125852	0.000139874	1.78497	0.321891	10.0519	0.000100414	14.1831	1.69944e-05	0.333695	0.0511763	1.41098	0.573946
200833_s_at	hCG_1757335 /// RAP1B	1.34807	0.228292	1.13006	0.535119	1.06281	0.803164	1.19292	0.409893	0.940487	0.773045	0.766629	0.250621	0.7884	0.359886
200834_s_at	LOC100291837 /// RPS21	1.03394	0.896892	1.6949	0.0164208	1.0209	0.935984	0.610008	0.0352212	0.602319	0.0311574	1.17683	0.500576	0.987389	0.962707
200835_s_at	MAP4	0.843582	0.46141	1.3991	0.0782195	0.98587	0.950595	0.602904	0.0170761	0.704612	0.0891705	1.36009	0.160225	1.1687	0.521375
200837_at	BCAP31	1.36718	0.137645	0.813323	0.219159	1.15613	0.483301	1.68098	0.00722709	1.42149	0.0586475	0.616811	0.0178666	0.845631	0.442584
200838_at	CTSB	1.55326	0.185892	2.83785	0.000491914	2.55319	0.00778113	0.547337	0.0424415	0.899752	0.710856	1.54296	0.164022	1.64387	0.157683
200839_s_at	CTSB	1.1911	0.508453	2.262	0.000657051	1.88622	0.0224561	0.526571	0.00915704	0.833873	0.43085	1.36576	0.212422	1.58359	0.106874
200840_at	KARS	1.15357	0.325789	1.09642	0.429379	0.983932	0.91041	1.05214	0.685468	0.897386	0.391084	0.971402	0.829275	0.85293	0.299796
200841_s_at	EPRS	0.965153	0.937987	1.23559	0.565145	1.13296	0.784363	0.781111	0.535153	0.91694	0.827088	0.949053	0.902306	1.17389	0.73893
200842_s_at	EPRS	1.06163	0.796342	1.05921	0.757583	0.967659	0.887126	1.00228	0.990967	0.913578	0.654495	1.10259	0.652389	0.911491	0.70461
200843_s_at	EPRS	1.18099	0.376273	1.18279	0.268946	1.08628	0.657876	0.998455	0.992403	0.918403	0.601067	0.931482	0.684296	0.919805	0.671264
200844_s_at	PRDX6	1.25353	0.259971	0.958772	0.791561	1.08403	0.684146	1.3074	0.128833	1.13061	0.478531	0.71653	0.0808449	0.864777	0.488494
200845_s_at	PRDX6	1.04043	0.846382	0.793334	0.167411	0.822165	0.342772	1.31148	0.136514	1.03631	0.841265	0.640735	0.0268595	0.790206	0.280457
200846_s_at	PPP1CA	1.17797	0.356925	0.961834	0.783785	1.54832	0.0191721	1.22468	0.194149	1.60982	0.00438442	0.701979	0.039761	1.3144	0.149786
200847_s_at	TMEM66	1.25232	0.299564	1.92252	0.000778419	0.99206	0.970356	0.651438	0.0289533	0.51602	0.00146005	1.49454	0.05375	0.79218	0.308018
200848_at	AHCYL1	1.27544	0.376521	1.87944	0.00762667	1.7783	0.0432295	0.678631	0.11186	0.946189	0.815973	0.893661	0.65992	1.39426	0.254302
200849_s_at	AHCYL1	1.01921	0.90291	1.10757	0.418317	1.43098	0.0288062	0.920188	0.541574	1.29191	0.0683227	0.898444	0.464832	1.40396	0.0475454
200850_s_at	AHCYL1	1.4572	0.0382828	1.47345	0.00971188	1.52891	0.0208667	0.988957	0.941483	1.03761	0.807266	1.00108	0.99469	1.0492	0.793327
200851_s_at	KIAA0174	0.962354	0.807802	0.898008	0.399487	0.805971	0.179257	1.07164	0.615005	0.897448	0.433281	0.883682	0.404546	0.837465	0.291316
200852_x_at	GNB2	1.08365	0.706187	0.740669	0.0886264	1.55488	0.0465303	1.46307	0.0484857	2.09929	0.000448176	0.764718	0.185189	1.43475	0.116669
200853_at	H2AFZ	1.41627	0.263388	0.94594	0.82206	1.58612	0.141965	1.49713	0.140028	1.67679	0.0622385	0.550838	0.0462148	1.11992	0.726837
200854_at	NCOR1	1.22603	0.492696	0.956098	0.850237	0.952116	0.868206	1.28236	0.33832	0.995836	0.987061	0.793884	0.406675	0.776577	0.420207
200856_x_at	C20orf191 /// LOC100131704 /// NCOR1	1.63558	0.181653	1.13077	0.673097	1.53581	0.242061	1.44653	0.247347	1.3583	0.335211	0.532185	0.0711125	0.939021	0.868936
200857_s_at	NCOR1	0.833584	0.358167	0.699793	0.0312357	0.73255	0.122083	1.19127	0.310973	1.04684	0.788998	0.946235	0.763482	0.878796	0.534146
200858_s_at	RPS8	1.14266	0.505663	1.65531	0.0039832	1.06206	0.762971	0.690302	0.0409457	0.641624	0.0161312	0.93045	0.699325	0.929418	0.728046
200859_x_at	FLNA	1.26655	0.238725	1.03009	0.852108	0.869043	0.479992	1.22952	0.236602	0.843699	0.328082	0.850392	0.384049	0.686152	0.0799807
200860_s_at	CNOT1	1.15101	0.36719	0.859459	0.230154	0.919423	0.588134	1.33923	0.0380156	1.06972	0.617526	0.671379	0.0101076	0.798741	0.176186
200862_at	DHCR24	1.08628	0.839357	0.226723	0.000116271	1.28994	0.534343	4.79124	0.000155627	5.6891	4.41214e-05	0.206226	0.00031465	1.1874	0.690158
200863_s_at	RAB11A	1.07289	0.81734	0.894343	0.64895	0.900938	0.732166	1.19972	0.494049	1.00737	0.977879	0.689155	0.198231	0.839673	0.587214
200864_s_at	RAB11A	1.84753	0.148168	0.976939	0.944315	0.898008	0.795809	1.8912	0.0873264	0.919168	0.815782	0.593368	0.186615	0.486024	0.108649
200866_s_at	PSAP	1.79303	0.0952337	2.46981	0.00264954	2.86295	0.00449662	0.725979	0.284909	1.15918	0.618608	1.141	0.678544	1.59671	0.199297
200867_at	RNF114	1.42543	0.381155	1.83604	0.0690083	1.32988	0.480003	0.776307	0.471175	0.72427	0.360185	1.21647	0.602514	0.932968	0.869835
200868_s_at	RNF114	1.46602	0.237217	2.03736	0.0097007	2.06065	0.0308607	0.719616	0.242641	1.01143	0.967345	0.988464	0.968949	1.40552	0.316413
200869_at	RPL18A /// RPL18AP3	1.18493	0.479055	1.7944	0.00501238	1.21681	0.413837	0.660349	0.0543892	0.678067	0.0704362	1.08155	0.725319	1.02685	0.916083
200870_at	STRAP	1.65084	0.0680307	1.71499	0.0172034	1.2179	0.460095	0.962548	0.868775	0.710152	0.147059	0.924279	0.751061	0.737748	0.282616
200871_s_at	PSAP	1.18198	0.514715	1.5153	0.0517596	1.61027	0.0714244	0.780029	0.269946	1.06269	0.784693	1.19823	0.451371	1.36245	0.257092
200872_at	S100A10	1.34183	0.361049	2.84179	0.00037787	1.6537	0.124069	0.472144	0.0115187	0.581923	0.0602755	1.53933	0.156564	1.23243	0.536092
200873_s_at	CCT8	1.06935	0.782317	1.10343	0.614611	0.98756	0.958831	0.969108	0.881843	0.894963	0.60008	0.783877	0.288114	0.92351	0.755807
200874_s_at	NOP56	1.38453	0.182087	1.29128	0.191906	1.15958	0.537856	1.07214	0.738424	0.897946	0.606403	1.05964	0.795794	0.837523	0.484475
200875_s_at	NOP56	0.773246	0.267028	0.800071	0.232101	0.853108	0.489523	0.966479	0.864077	1.06628	0.747495	1.00113	0.995772	1.10328	0.684075
200876_s_at	PSMB1	1.47846	0.147203	1.67714	0.0211734	1.96428	0.0160757	0.881541	0.584304	1.17121	0.493615	0.739489	0.228022	1.32859	0.312273
200877_at	CCT4	1.16119	0.543464	1.08222	0.688843	1.11721	0.651714	1.07289	0.741768	1.03231	0.881517	0.803851	0.344682	0.962141	0.881245
200880_at	DNAJA1	1.21909	0.35344	0.90903	0.576296	1.06018	0.782579	1.34108	0.120152	1.16627	0.406971	0.667204	0.049289	0.869646	0.532833
200881_s_at	DNAJA1	1.00345	0.986834	1.00293	0.986104	1.16239	0.473806	1.00052	0.997714	1.15902	0.420294	0.848979	0.405112	1.15845	0.506248
200882_s_at	PSMD4	1.22162	0.204609	0.854469	0.214806	1.4756	0.0180599	1.42969	0.0131085	1.7268	0.000404408	0.614081	0.00230635	1.2079	0.254628
200883_at	UQCRC2	2.24171	0.0692894	2.77099	0.00634593	2.27521	0.064647	0.80905	0.572031	0.82114	0.599069	0.766257	0.508882	1.01494	0.973858
200885_at	RHOC	2.40711	0.0290913	3.58407	0.000311038	2.37051	0.0317455	0.671612	0.239153	0.661402	0.22206	1.05218	0.887007	0.984785	0.969708
200886_s_at	PGAM1	1.38905	0.180556	0.858387	0.433409	1.67493	0.0404305	1.61821	0.0289607	1.95125	0.0035629	0.6338	0.051468	1.20581	0.463611
200887_s_at	STAT1	0.936305	0.758725	1.14512	0.433984	1.09058	0.685918	0.817619	0.285475	0.952381	0.793565	1.241	0.286002	1.16481	0.500959
200888_s_at	RPL23	1.09194	0.605019	1.39726	0.0203971	1.09482	0.594314	0.78149	0.104142	0.783497	0.107602	1.06459	0.69333	1.00263	0.988295
200889_s_at	SSR1	1.72273	0.263794	1.63728	0.209276	2.75605	0.0431817	1.05224	0.903114	1.68331	0.220202	0.551258	0.192428	1.59981	0.35775
200890_s_at	SSR1	1.43604	0.256394	1.29191	0.31637	1.59085	0.14873	1.11157	0.699771	1.23132	0.450045	0.815637	0.490339	1.10773	0.75796
200891_s_at	SSR1	1.22901	0.209359	0.897821	0.41012	1.24686	0.180234	1.36888	0.0332442	1.38876	0.0265679	0.795261	0.138096	1.01451	0.932594
200892_s_at	TRA2B	1.60147	0.0808514	1.7376	0.0136308	1.24703	0.401694	0.921656	0.720222	0.717674	0.153323	0.887304	0.625246	0.778679	0.367868
200893_at	TRA2B	1.12998	0.462485	0.929032	0.581071	1.12093	0.492148	1.2163	0.181745	1.20656	0.199697	0.737901	0.0581188	0.992012	0.963311
200895_s_at	FKBP4	0.882948	0.572246	0.764082	0.136572	1.23773	0.336284	1.15565	0.452013	1.61989	0.0174294	0.83613	0.386978	1.40182	0.153285
200896_x_at	HDGF	0.983523	0.939157	0.466096	0.000176854	1.05511	0.805451	2.11008	0.000526737	2.26373	0.00020112	0.620284	0.0257752	1.07281	0.759568
200897_s_at	PALLD	4.94819	8.00912e-05	9.65048	1.25339e-08	3.85225	0.000535456	0.512705	0.0327106	0.399177	0.004662	1.50389	0.20991	0.778571	0.490522
200898_s_at	MGEA5	1.29495	0.341269	1.75163	0.014893	0.726936	0.242554	0.739284	0.204608	0.415005	0.000851404	1.27544	0.337772	0.561361	0.0504355
200899_s_at	MGEA5	0.903064	0.712545	1.2447	0.329294	0.748617	0.300134	0.725526	0.19003	0.601443	0.0428285	1.0414	0.875183	0.828975	0.521412
200900_s_at	M6PR	1.71083	0.0902446	2.09406	0.00581958	1.71083	0.0902446	0.816995	0.453021	0.817052	0.453174	1.01968	0.945947	1.00003	0.99993
200901_s_at	M6PR	1.41118	0.0318789	1.48175	0.00348451	1.41128	0.0318475	0.952374	0.71438	0.952453	0.714845	0.809779	0.14856	1.00009	0.999575
200902_at	2012-09-15	1.44153	0.308138	2.11008	0.0140548	1.60603	0.189855	0.683162	0.224577	0.761122	0.380811	1.04511	0.894194	1.11412	0.772952
200903_s_at	AHCY	2.01154	0.164123	1.31777	0.487941	3.04597	0.0311467	1.52647	0.328433	2.31145	0.0595233	0.529646	0.17526	1.51425	0.427038
200904_at	HLA-E	1.10842	0.512286	1.4283	0.0084001	0.95963	0.792314	0.776038	0.0716924	0.671891	0.00683057	1.03162	0.831377	0.865797	0.38571
200905_x_at	HLA-E	1.05259	0.768653	1.30514	0.0662339	0.959144	0.810765	0.80653	0.164302	0.73489	0.0507534	1.06995	0.678244	0.911238	0.613462
200906_s_at	PALLD	1.98261	0.00123696	3.73343	5.02554e-09	1.94033	0.00165077	0.531043	0.000694471	0.519718	0.000495851	1.45488	0.0426312	0.978667	0.914107
200907_s_at	PALLD	1.84907	0.0391193	6.05195	2.91444e-08	2.17362	0.0109332	0.305533	5.96181e-05	0.35916	0.000325677	1.65944	0.0663227	1.17552	0.591541
200908_s_at	RPLP2	0.90796	0.745842	0.842005	0.474612	0.89664	0.714266	1.07833	0.771114	1.06492	0.808244	1.42553	0.209617	0.987546	0.968131
200909_s_at	RPLP2	0.941302	0.745621	1.35679	0.0502485	0.929418	0.694791	0.693756	0.0316081	0.685011	0.0266265	1.01609	0.926922	0.987382	0.948433
200910_at	CCT3	1.19243	0.401896	1.20798	0.265646	1.11775	0.594375	0.987122	0.943046	0.925304	0.669301	0.853581	0.419405	0.937344	0.768578
200911_s_at	TACC1	1.3285	0.118682	1.29352	0.0806368	1.13603	0.474794	1.02708	0.862739	0.878248	0.404134	0.903815	0.543576	0.855121	0.406244
200912_s_at	EIF4A2	1.23542	0.276933	1.7225	0.00154773	1.00953	0.960631	0.717176	0.0556175	0.586052	0.0034931	1.22095	0.271992	0.817165	0.323531
200913_at	PPM1G	1.28289	0.211377	1.22086	0.213017	1.28636	0.206618	1.05079	0.771869	1.05367	0.759662	0.719666	0.0819312	1.00274	0.98944
200914_x_at	KTN1	0.86316	0.373768	1.39175	0.0181202	0.859935	0.361935	0.620198	0.00241293	0.617923	0.00226226	1.31176	0.0860616	0.996278	0.982801
200915_x_at	KTN1	1.11992	0.480216	1.33617	0.031416	0.991318	0.956435	0.838161	0.211143	0.741902	0.039751	1.041	0.787755	0.885215	0.47103
200916_at	TAGLN2	0.920826	0.762975	0.629379	0.0433982	0.785183	0.379926	1.46307	0.118718	1.24747	0.356745	0.623517	0.0735047	0.852635	0.581117
200918_s_at	SRPR	1.18493	0.419631	1.13761	0.445338	1.12646	0.569823	1.04156	0.822826	0.990171	0.956667	0.839266	0.373097	0.950659	0.818303
200919_at	PHC2	0.725074	0.189386	0.458915	0.000423818	1.23971	0.375751	1.57997	0.0368891	2.70139	6.5207e-05	0.61818	0.0405811	1.70977	0.0427578
200920_s_at	BTG1	1.65577	0.0166621	2.32608	1.56991e-05	1.42218	0.0851263	0.711778	0.0578426	0.611405	0.00811496	1.21529	0.29819	0.858982	0.46964
200921_s_at	BTG1	1.45387	0.0860207	1.82918	0.00142853	1.10734	0.630434	0.794875	0.219353	0.605375	0.0108376	1.13006	0.537539	0.761597	0.228639
200924_s_at	SLC3A2	2.65295	6.08673e-05	3.04133	3.85428e-07	2.41647	0.000200127	0.872302	0.44548	0.794545	0.203817	1.08839	0.658194	0.910859	0.665519
200925_at	COX6A1	1.29729	0.348627	1.32326	0.212849	1.83757	0.0348036	0.980405	0.934161	1.38876	0.178411	0.761808	0.295477	1.41647	0.236801
200926_at	RPS23	0.860293	0.366054	1.16239	0.263076	0.899503	0.52291	0.740104	0.0445974	0.773836	0.0836598	1.14195	0.393053	1.04561	0.797839
200927_s_at	RAB14	2.19695	0.062147	1.73424	0.101742	1.52035	0.30848	1.26672	0.506425	0.876666	0.710596	0.603782	0.192332	0.692027	0.394369
200929_at	TMED10	2.04401	0.0310524	2.38204	0.0020069	2.19558	0.0187601	0.858089	0.578915	0.92172	0.767038	0.931353	0.809676	1.07415	0.829955
200931_s_at	VCL	1.31951	0.447673	0.719966	0.266359	0.796309	0.531997	1.83274	0.0642439	1.10604	0.749984	0.576463	0.113521	0.603489	0.194574
200932_s_at	DCTN2	0.985508	0.930852	0.65852	0.00454793	1.15918	0.383608	1.49661	0.0101831	1.7604	0.000645724	0.604704	0.00345464	1.17625	0.36399
200933_x_at	RPS4X	0.796971	0.197191	0.991517	0.951161	0.78933	0.179464	0.803795	0.1554	0.796088	0.138686	1.01747	0.914662	0.990418	0.95789
200934_at	DEK	1.34733	0.251244	1.29253	0.220246	1.39571	0.200941	1.04233	0.852643	1.07983	0.730991	0.765195	0.269831	1.03598	0.895948
200936_at	RPL8	1.36453	0.16123	1.57342	0.0148219	1.37478	0.151766	0.867178	0.453974	0.873755	0.477998	0.854587	0.44196	1.00756	0.973772
200937_s_at	RPL5	1.219	0.387423	1.67539	0.00864832	1.10458	0.662393	0.727591	0.117197	0.659297	0.0436227	1.11065	0.622191	0.906074	0.681194
200940_s_at	RERE	0.718271	0.157391	0.916178	0.635609	0.678678	0.100165	0.783986	0.22952	0.740771	0.14142	1.07053	0.750593	0.944852	0.81451
200941_at	HSBP1	1.0148	0.943335	0.980113	0.903823	1.35585	0.149491	1.03539	0.846808	1.38338	0.0805674	0.791851	0.233765	1.33607	0.19142
200942_s_at	HSBP1	1.2676	0.566759	0.944132	0.862448	2.43547	0.0390192	1.34257	0.41519	2.57952	0.0133278	0.504701	0.0853813	1.92132	0.141969
200943_at	HMGN1	1.61597	0.0719868	0.832487	0.380457	1.07356	0.783344	1.94127	0.00630355	1.28958	0.26345	0.587435	0.0350689	0.664343	0.14133
200944_s_at	HMGN1	1.26505	0.22423	0.683494	0.0190139	0.939744	0.744553	1.85087	0.00094963	1.37487	0.0639454	0.682736	0.0401799	0.742828	0.147473
200945_s_at	SEC31A	1.31704	0.0780998	1.28869	0.0455862	1.12179	0.450334	1.02201	0.868772	0.87049	0.29781	0.961774	0.783018	0.851749	0.319467
200946_x_at	GLUD1	1.99336	0.0705404	3.44642	0.000288654	2.1388	0.0477583	0.578424	0.097331	0.620628	0.145879	0.805524	0.53183	1.07296	0.856263
200947_s_at	GLUD1	1.7692	0.0777915	2.54083	0.000973711	1.76382	0.079295	0.696261	0.19196	0.694189	0.188452	1.14727	0.639523	0.997003	0.992747
200948_at	MLF2	1.11845	0.644284	0.549161	0.00463112	1.0853	0.735376	2.03665	0.00221803	1.9763	0.00316886	0.670078	0.0858246	0.970365	0.906106
200949_x_at	RPS20	0.878613	0.478189	1.26663	0.114516	0.926331	0.673912	0.69366	0.0277406	0.731282	0.0564866	1.10275	0.56551	1.05427	0.782551
200950_at	ARPC1A	1.66048	0.163404	1.35304	0.297081	1.58964	0.201254	1.22723	0.511353	1.17479	0.604779	0.528253	0.0645326	0.957305	0.907607
200953_s_at	CCND2	1.15229	0.574782	0.834104	0.374232	0.734024	0.226508	1.38147	0.149078	0.880015	0.56119	0.762971	0.256573	0.637015	0.0986535
200954_at	ATP6V0C	1.16401	0.519574	0.773193	0.181062	1.3633	0.194612	1.50546	0.0541136	1.7632	0.00969079	0.786163	0.278634	1.17121	0.524881
200955_at	IMMT	0.965334	0.851431	1.09096	0.566593	1.13131	0.514175	0.884847	0.457954	1.03695	0.824873	0.924791	0.657413	1.17194	0.4271
200956_s_at	SSRP1	0.962107	0.866884	0.978925	0.908468	0.966291	0.881713	0.982821	0.931143	0.987094	0.948355	1.0123	0.954732	1.00434	0.985759
200957_s_at	SSRP1	1.18148	0.334284	0.799738	0.113413	1.08824	0.621962	1.47734	0.0139002	1.36075	0.0470805	0.781436	0.131798	0.921081	0.64918
200958_s_at	SDCBP	1.16151	0.615001	1.02308	0.923858	1.90699	0.0376647	1.13532	0.624209	1.864	0.0224851	0.762918	0.333994	1.64182	0.122222
200959_at	FUS	0.91168	0.49723	1.0239	0.828505	0.917513	0.527104	0.890384	0.329861	0.89608	0.356621	0.913135	0.475433	1.00643	0.964244
200960_x_at	CLTA	0.97902	0.908439	0.719168	0.0338189	1.33923	0.122146	1.36131	0.063602	1.86232	0.000624608	0.656379	0.0207984	1.36794	0.116027
200961_at	SEPHS2	0.955793	0.841071	0.656606	0.0273562	1.21571	0.389751	1.45569	0.0646933	1.85151	0.00400967	0.561127	0.0104295	1.27191	0.316354
200962_at	RPL31	1.54007	0.533066	0.671705	0.475522	1.23979	0.75565	2.29278	0.175218	1.84574	0.312583	0.543367	0.348461	0.805022	0.765765
200963_x_at	RPL31	0.947593	0.803607	1.43584	0.0459905	1.0047	0.982706	0.659937	0.0350718	0.699744	0.067043	1.11419	0.593745	1.06027	0.797583
200964_at	UBA1	0.915861	0.789567	0.698484	0.183009	0.769717	0.429402	1.31121	0.348551	1.10198	0.734894	0.815129	0.508115	0.84043	0.617183
200965_s_at	ABLIM1	0.932386	0.877953	2.32737	0.0283498	0.512243	0.150791	0.400646	0.0283151	0.220095	0.000728669	2.75108	0.0242185	0.549389	0.219649
200966_x_at	ALDOA	1.24186	0.260809	0.725174	0.0439	1.3133	0.160168	1.7125	0.00305	1.81102	0.00130265	0.576583	0.00443018	1.0576	0.780102
200967_at	PPIB	1.39745	0.0922563	1.21529	0.216186	1.47795	0.0516732	1.14981	0.409282	1.21605	0.250721	0.692027	0.0498525	1.0576	0.783296
200968_s_at	PPIB	1.71916	0.0250637	1.46876	0.045661	1.91282	0.00858213	1.17048	0.433576	1.30233	0.193749	0.711236	0.121128	1.11257	0.659872
200969_at	SERP1	1.25832	0.200435	1.23696	0.142666	1.23876	0.231843	1.01734	0.910896	1.0015	0.992215	0.789439	0.160006	0.98443	0.932769
200970_s_at	SERP1	1.4284	0.0867283	1.29029	0.125472	1.42899	0.0863825	1.10711	0.563943	1.10749	0.562625	0.841363	0.363976	1.00039	0.998553
200971_s_at	SERP1	1.12054	0.472536	1.16062	0.24631	1.22374	0.20754	0.965461	0.797896	1.05441	0.699777	0.818242	0.181114	1.0921	0.596944
200972_at	TSPAN3	1.78349	0.077795	1.56591	0.0883958	1.8015	0.0730781	1.13887	0.638875	1.15045	0.613131	0.717922	0.270163	1.01011	0.976037
200973_s_at	TSPAN3	3.09706	0.0208957	2.72546	0.0117182	4.41251	0.00339802	1.13634	0.751291	1.619	0.238432	0.48988	0.108163	1.42474	0.470502
200974_at	ACTA2	2.72319	0.00911514	1.275	0.401663	2.34665	0.0237755	2.13583	0.0211261	1.8405	0.0590011	0.44476	0.0217613	0.861725	0.69353
200975_at	PPT1	1.37373	0.210008	1.7138	0.0118785	2.32495	0.00217894	0.801625	0.313134	1.3566	0.168022	0.75487	0.23402	1.69243	0.0539806
200976_s_at	TAX1BP1	1.15845	0.24815	1.02534	0.804459	1.12553	0.350864	1.12983	0.270265	1.09771	0.397344	0.844752	0.159072	0.971631	0.828028
200977_s_at	TAX1BP1	1.3309	0.0542436	1.25606	0.0560778	1.24998	0.127415	1.05964	0.642137	0.995201	0.969148	0.804018	0.111496	0.939191	0.677575
200978_at	MDH1	1.55876	0.152113	1.76247	0.0272738	1.5924	0.134141	0.884357	0.642459	0.90344	0.701066	0.829665	0.512025	1.02159	0.946755
200979_at	PDHA1	1.2018	0.663392	0.649815	0.210759	1.1152	0.796037	1.84945	0.103014	1.71618	0.149634	0.499757	0.0875214	0.927873	0.866247
200980_s_at	PDHA1	1.15677	0.491055	0.576863	0.00304466	1.02068	0.922526	2.00527	0.000761597	1.76945	0.00425987	0.522427	0.00268411	0.882336	0.573791
200981_x_at	GNAS	1.21596	0.361367	1.24928	0.200051	0.936824	0.758875	0.973289	0.883589	0.749864	0.128423	0.770892	0.197437	0.770464	0.250569
200982_s_at	ANXA6	1.40007	0.103934	1.18534	0.298997	1.3228	0.172916	1.18116	0.346536	1.11589	0.533176	0.674925	0.0450589	0.94476	0.78907
200983_x_at	CD59	1.40289	0.533294	0.276567	0.00632106	1.56222	0.413031	5.07251	0.00186511	5.64902	0.0010439	0.26672	0.0141442	1.11365	0.850397
200984_s_at	CD59	1.54093	0.456916	0.277835	0.0101263	1.82475	0.303285	5.5462	0.00206935	6.56775	0.000880874	0.318684	0.042462	1.18419	0.781549
200985_s_at	CD59	1.22935	0.616229	0.242625	0.000215263	1.0946	0.825988	5.06689	0.000112052	4.51148	0.000261024	0.425993	0.0339423	0.890384	0.78882
200986_at	SERPING1	0.215207	0.00374955	0.512776	0.0960476	1.22434	0.676994	0.419691	0.048272	2.38766	0.0477782	0.557097	0.20421	5.6891	0.00209594
200989_at	HIF1A	1.17829	0.409456	0.885399	0.446141	1.23508	0.290649	1.33081	0.105689	1.39494	0.0618678	0.74551	0.120623	1.04817	0.82133
200990_at	TRIM28	1.05527	0.772311	0.796143	0.135778	0.8337	0.332191	1.32547	0.0906848	1.04715	0.77585	0.969364	0.857767	0.790041	0.235519
200991_s_at	SNX17	1.34332	0.107396	1.10351	0.494511	1.55477	0.0194997	1.21731	0.212815	1.40893	0.0350914	0.757701	0.105357	1.15741	0.439909
200992_at	IPO7	1.5552	0.211349	1.55779	0.12188	1.25449	0.516135	0.998331	0.995595	0.805301	0.476554	0.599778	0.124609	0.806642	0.559037
200993_at	IPO7	2.30937	0.0770334	2.64506	0.0132953	1.48165	0.394458	0.873089	0.733959	0.560156	0.154762	0.772443	0.547978	0.641535	0.362225
200994_at	IPO7	1.44884	0.191155	1.42771	0.121118	1.18847	0.537132	1.0148	0.951717	0.83243	0.452202	0.826622	0.46705	0.820287	0.502053
200995_at	IPO7	1.20355	0.583615	1.47284	0.161406	0.859399	0.653643	0.817165	0.493292	0.583498	0.0754951	0.944099	0.855087	0.714051	0.347435
200996_at	ACTR3	1.3055	0.205165	0.896391	0.512823	1.37678	0.131284	1.45639	0.0452913	1.53592	0.0239001	0.590578	0.0109362	1.0546	0.807597
200997_at	RBM4	0.942491	0.688625	0.943563	0.625243	0.973721	0.856831	0.998864	0.992938	1.03196	0.806605	0.903878	0.46601	1.03314	0.834072
200998_s_at	CKAP4	0.826221	0.673069	0.170554	4.68897e-05	1.42296	0.437581	4.84434	0.000436593	8.34377	1.1986e-05	0.394884	0.0354712	1.72238	0.259605
200999_s_at	CKAP4	1.08794	0.83414	0.215581	6.54475e-05	1.29999	0.516177	5.04656	8.97096e-05	6.03018	2.38845e-05	0.421177	0.0286621	1.19491	0.675135
201000_at	AARS	1.01275	0.942007	0.809667	0.140423	1.03589	0.839628	1.25076	0.148599	1.27934	0.113325	0.939074	0.699719	1.02285	0.902085
201001_s_at	TMEM189-UBE2V1 /// UBE2V1	0.881663	0.650781	1.14663	0.541463	1.02071	0.941134	0.76897	0.282706	0.890199	0.631104	1.39523	0.206612	1.15765	0.617818
201002_s_at	TMEM189-UBE2V1 /// UBE2V1	1.02985	0.871407	1.20773	0.203829	0.932193	0.699582	0.852753	0.318756	0.771854	0.110707	1.55455	0.0146195	0.905195	0.603992
201003_x_at	RNPEP /// TMEM189 /// TMEM189-UBE2V1 /// UBE2V1	1.04759	0.873873	1.0534	0.825195	1.3262	0.339463	0.994484	0.982683	1.25893	0.370186	0.69892	0.198015	1.26593	0.44753
201004_at	SSR4	1.19574	0.438687	1.2585	0.219738	1.39001	0.159606	0.950099	0.797812	1.10451	0.619528	0.755708	0.19892	1.16248	0.53519
201005_at	CD9	3.80316	0.133771	0.858923	0.82806	1.16111	0.863787	4.42783	0.0584621	1.35182	0.691186	0.275534	0.122048	0.3053	0.203477
201007_at	HADHB	1.19615	0.33454	1.26077	0.125968	1.47601	0.0424503	0.94873	0.742484	1.17072	0.329314	0.797027	0.194277	1.23405	0.2835
201008_s_at	TXNIP	0.979414	0.936394	2.71208	6.25004e-05	1.14425	0.606152	0.361132	0.000126802	0.421908	0.000750978	1.98371	0.00886064	1.16829	0.572556
201009_s_at	TXNIP	0.897323	0.588736	1.47212	0.0225952	0.902688	0.609293	0.609543	0.00816482	0.613187	0.0088595	1.59162	0.018769	1.00597	0.977433
201010_s_at	TXNIP	0.905571	0.65278	1.59505	0.0133114	0.986547	0.950914	0.5677	0.00627511	0.61848	0.017961	1.37707	0.128583	1.08945	0.712198
201011_at	RPN1	1.34695	0.0604499	0.855358	0.211213	1.30532	0.0907774	1.57473	0.00204089	1.52605	0.00367569	0.771426	0.0786182	0.969061	0.845493
201012_at	ANXA1	1.39784	0.366978	1.11566	0.71196	1.73712	0.142385	1.25301	0.48372	1.55703	0.175163	0.578785	0.121002	1.24272	0.576736
201013_s_at	PAICS	1.92345	0.0883493	0.706176	0.251761	1.13579	0.732756	2.72376	0.00452433	1.60837	0.151274	0.451751	0.0297351	0.590537	0.187577
201014_s_at	PAICS	1.18222	0.710671	0.556827	0.115243	1.24384	0.629045	2.12314	0.0639651	2.2338	0.0490396	0.593903	0.222958	1.05208	0.914884
201015_s_at	JUP	3.18148	0.0174665	1.60525	0.207122	3.31843	0.0141453	1.98192	0.0961462	2.06723	0.0783669	0.815694	0.635567	1.04306	0.930573
201016_at	EIF1AX	1.09119	0.80606	1.23132	0.468686	0.898942	0.764457	0.886197	0.696432	0.730067	0.313937	0.925176	0.814844	0.823819	0.605741
201017_at	EIF1AX	1.33164	0.437127	1.59649	0.121284	0.768438	0.474425	0.834104	0.570661	0.481297	0.0290738	1.10673	0.76721	0.577023	0.162793
201018_at	EIF1AX	1.1456	0.666084	1.51173	0.111273	0.611617	0.126864	0.757806	0.315842	0.404581	0.00265073	0.837581	0.547753	0.533885	0.0673827
201019_s_at	EIF1AP1 /// EIF1AX	0.850569	0.426462	0.83318	0.267657	0.680421	0.0659728	1.02081	0.906831	0.816599	0.255949	1.01489	0.937656	0.79996	0.300351
201020_at	YWHAH	1.50546	0.445659	0.597744	0.236757	0.989945	0.984878	2.51839	0.055403	1.65611	0.282747	0.377278	0.0593414	0.657563	0.458285
201021_s_at	DSTN	2.17422	0.0729537	3.05315	0.00260593	1.73977	0.193939	0.712124	0.356026	0.569789	0.131855	0.734381	0.433182	0.800126	0.614508
201022_s_at	DSTN	1.5977	0.0568323	1.59671	0.0202365	1.2043	0.435524	1.00061	0.997659	0.75419	0.179328	0.839266	0.431543	0.753772	0.263827
201023_at	TAF7	1.06463	0.783981	0.761597	0.146547	0.860353	0.511818	1.39784	0.101122	1.12967	0.540999	0.668361	0.0680112	0.808153	0.379819
201024_x_at	EIF5B	0.526863	0.11337	0.525951	0.05142	0.590496	0.189455	1.00167	0.996116	1.12264	0.736401	1.44583	0.32195	1.12078	0.784033
201027_s_at	EIF5B	1.37831	0.238359	1.33358	0.189788	1.02918	0.914633	1.0335	0.887786	0.771747	0.273047	0.743343	0.243262	0.7467	0.3068
201028_s_at	CD99	2.96021	0.0360032	5.11665	0.000343312	2.17815	0.124385	0.578585	0.21086	0.425727	0.0560487	1.30749	0.562981	0.735807	0.557459
201029_s_at	CD99	1.60893	0.0412277	2.35447	6.04128e-05	1.24479	0.331051	0.683352	0.058834	0.528729	0.0028212	1.3786	0.13242	0.773729	0.281075
201030_x_at	LDHB	0.981765	0.952094	1.10023	0.698583	0.750436	0.352887	0.892361	0.669843	0.682074	0.159692	1.13611	0.656345	0.764347	0.408533
201031_s_at	HNRNPH1	0.779921	0.18286	0.95517	0.755774	0.658475	0.0299248	0.816543	0.211093	0.689394	0.0267028	1.25345	0.194688	0.844284	0.384499
201032_at	BLCAP	0.721664	0.172117	0.740155	0.119377	0.781003	0.296936	0.975031	0.901353	1.05522	0.792303	1.13351	0.568373	1.08222	0.749302
201033_x_at	RPLP0	1.12889	0.497076	1.07624	0.607998	1.09172	0.622249	1.04892	0.757687	1.01435	0.926583	0.897572	0.516902	0.967048	0.858056
201034_at	ADD3	1.00204	0.993001	1.31267	0.153291	0.870792	0.552408	0.763394	0.18907	0.663423	0.0508201	0.87049	0.524029	0.869043	0.567317
201035_s_at	HADH	1.2551	0.330204	0.937721	0.729591	1.22256	0.388173	1.33848	0.155721	1.30378	0.194908	0.761492	0.21422	0.974052	0.914057
201036_s_at	HADH	1.23756	0.583889	0.988293	0.969884	0.974362	0.946626	1.25223	0.50726	0.985905	0.966467	0.599362	0.166212	0.787363	0.560184
201037_at	PFKP	0.876423	0.590762	1.26813	0.233869	1.02183	0.929635	0.691164	0.0920085	0.805804	0.315466	1.05738	0.80721	1.16586	0.553097
201038_s_at	ANP32A	1.29164	0.254547	0.95947	0.816489	1.1823	0.452493	1.34621	0.132198	1.23225	0.284624	0.77389	0.222832	0.915353	0.705392
201039_s_at	RAD23A	0.650626	0.109275	0.68028	0.0759991	0.829665	0.477227	0.956423	0.844778	1.21959	0.386514	1.36831	0.206543	1.27518	0.381342
201040_at	GNAI2	0.909913	0.588673	0.75576	0.0541861	1.13855	0.458522	1.20397	0.227436	1.5065	0.011426	1.06588	0.695306	1.25128	0.228721
201041_s_at	DUSP1	1.67876	0.293215	2.4402	0.030161	1.6659	0.300283	0.687962	0.381616	0.682689	0.372054	1.30803	0.556748	0.992349	0.988071
201043_s_at	ANP32A	1.47417	0.228423	1.1186	0.661184	1.81592	0.0693463	1.31777	0.322797	1.62338	0.0888011	0.545594	0.0496959	1.23183	0.534827
201044_x_at	DUSP1	1.75115	0.201016	2.14221	0.0356878	2.74309	0.0261294	0.817449	0.592003	1.28049	0.511557	1.04708	0.909027	1.56645	0.327794
201046_s_at	RAD23A	0.859697	0.563516	0.743549	0.16597	0.829205	0.475034	1.15629	0.524123	1.1152	0.631831	1.27553	0.322849	0.964511	0.895455
201047_x_at	RAB6A	1.7087	0.0534479	1.45256	0.0911601	1.41559	0.200355	1.17634	0.486581	0.974545	0.911614	0.842472	0.493849	0.828458	0.505414
201049_s_at	RPS18	0.937032	0.749624	1.41235	0.0432331	1.03949	0.849189	0.663423	0.027695	0.73596	0.0929009	1.13816	0.498322	1.10934	0.629534
201050_at	PLD3	1.01185	0.939429	1.47488	0.00424651	1.35933	0.0565923	0.686057	0.00930956	0.921592	0.54668	0.910102	0.517387	1.34341	0.0801722
201051_at	ANP32A	1.20447	0.308257	0.734992	0.0422819	1.33811	0.116044	1.63875	0.00399684	1.82058	0.000738345	0.640069	0.0131903	1.11095	0.581742
201053_s_at	PSMF1	1.21655	0.355847	1.07386	0.67423	1.05839	0.787583	1.13288	0.497815	0.98557	0.936756	0.822336	0.32468	0.869947	0.531623
201054_at	HNRNPA0	1.66267	0.174427	1.19557	0.546772	1.22714	0.578542	1.39069	0.307437	1.02643	0.934978	0.608488	0.15625	0.738055	0.435608
201055_s_at	HNRNPA0	1.51698	0.0303232	1.3064	0.0788929	1.18805	0.351279	1.16111	0.353204	0.909345	0.552681	1.00778	0.963895	0.783171	0.21299
201056_at	GOLGB1	0.891372	0.516182	0.913578	0.525548	0.787363	0.183177	0.975721	0.872813	0.861845	0.337313	1.09726	0.574496	0.883315	0.506419
201057_s_at	GOLGB1	0.891125	0.666363	0.937513	0.763825	0.67287	0.146306	0.950527	0.827159	0.717723	0.161694	1.14679	0.583937	0.755079	0.322787
201058_s_at	MYL9	0.583377	0.345184	0.588331	0.249951	0.19762	0.00779775	0.991552	0.986252	0.335899	0.0344476	1.05257	0.922794	0.338752	0.0787339
201059_at	CTTN	1.33524	0.626392	0.644789	0.361046	0.356927	0.0913499	2.07082	0.166353	0.553556	0.257707	0.813266	0.709247	0.267331	0.0429346
201060_x_at	STOM	1.09043	0.84813	0.248566	0.000700131	0.936473	0.884546	4.3872	0.000841996	3.76774	0.00224991	0.364427	0.0234589	0.858804	0.749565
201061_s_at	STOM	0.929805	0.856378	0.208151	4.88033e-05	0.83168	0.647313	4.46698	0.000220282	3.99557	0.000503716	0.365312	0.0120832	0.894467	0.792543
201063_at	RCN1	0.844576	0.501839	0.823648	0.339668	1.01795	0.943344	1.0254	0.908364	1.23593	0.335618	0.807369	0.364397	1.20531	0.481431
201064_s_at	PABPC4	2.0018	0.0142113	2.33934	0.000480946	1.49537	0.138889	0.855714	0.502582	0.639271	0.0621284	1.06424	0.802177	0.747062	0.30324
201065_s_at	GTF2I /// GTF2IP1 /// LOC100093631	0.850156	0.305415	0.575106	0.000163916	0.941864	0.702696	1.47816	0.00781108	1.63773	0.00121125	0.692603	0.0179742	1.10788	0.536676
201066_at	CYC1	1.92559	0.0383204	2.12226	0.00449195	2.30745	0.00994011	0.907268	0.71205	1.08726	0.750918	0.708726	0.230084	1.19839	0.571584
201067_at	PSMC2	2.13022	0.0299536	2.39761	0.00284079	1.74727	0.101733	0.888473	0.6826	0.728752	0.278845	0.750488	0.35851	0.82023	0.572093
201068_s_at	PSMC2	1.27659	0.305555	1.61071	0.0177416	1.43396	0.135208	0.792564	0.263409	0.890261	0.572353	0.740515	0.180676	1.12327	0.64073
201070_x_at	SF3B1	0.664021	0.12855	1.10382	0.641217	0.817335	0.4459	0.601568	0.0341402	0.740463	0.197014	1.89711	0.0144031	1.23089	0.456289
201071_x_at	SF3B1	1.03389	0.85352	1.66474	0.00157841	0.964104	0.839519	0.621058	0.00521382	0.579146	0.00172564	1.09825	0.579516	0.932516	0.713744
201072_s_at	SMARCC1	0.877578	0.712765	0.732297	0.279757	0.899254	0.764556	1.19839	0.55859	1.22799	0.507248	1.12904	0.714215	1.02471	0.947873
201074_at	SMARCC1	1.43644	0.0529325	1.25093	0.130771	1.16635	0.396057	1.1483	0.38113	0.932386	0.655599	0.924151	0.639769	0.811971	0.278053
201075_s_at	SMARCC1	2.23783	0.0325206	2.19314	0.0110556	1.60893	0.193291	1.0204	0.948496	0.733618	0.326625	0.774373	0.448856	0.718968	0.387239
201076_at	NHP2L1	1.25946	0.0906863	1.01178	0.912366	1.1607	0.266306	1.24479	0.0664681	1.14719	0.239999	0.906388	0.429742	0.921528	0.559449
201077_s_at	NHP2L1	1.49672	0.0639287	1.44985	0.0356726	1.53135	0.0511588	1.03235	0.861801	1.05626	0.764872	0.823534	0.32732	1.02316	0.917652
201078_at	TM9SF2	1.3185	0.397595	0.992638	0.977404	1.72405	0.102472	1.32832	0.31967	1.73688	0.059541	0.652704	0.167625	1.30758	0.435837
201079_at	SYNGR2	1.38713	0.157176	1.90964	0.00143372	2.0691	0.00338217	0.726382	0.114196	1.0835	0.684776	0.954872	0.827423	1.49164	0.103346
201080_at	PIP4K2B	0.897759	0.551254	0.992542	0.958826	0.759752	0.136473	0.904505	0.524276	0.765461	0.0978967	0.857792	0.366664	0.846217	0.383447
201083_s_at	BCLAF1	1.01266	0.967574	1.12576	0.634803	0.660028	0.187287	0.899503	0.694627	0.586296	0.0563126	1.58524	0.120169	0.651754	0.197063
201084_s_at	BCLAF1	1.73676	0.0577731	1.74787	0.0192723	1.15501	0.608084	0.993643	0.979144	0.660807	0.0987124	1.06612	0.806952	0.665034	0.175448
201085_s_at	SON	0.778841	0.415808	1.08666	0.735056	0.758541	0.369001	0.71668	0.216857	0.698001	0.18369	1.93791	0.0273798	0.97393	0.934538
201086_x_at	SON	1.09346	0.688558	1.06636	0.719877	1.00426	0.984762	1.02539	0.897034	0.941759	0.756956	0.866817	0.493938	0.918467	0.717304
201087_at	PXN	0.953603	0.83941	0.886136	0.522887	1.02094	0.929532	1.07617	0.719289	1.15213	0.489637	0.759488	0.216163	1.07062	0.782535
201088_at	KPNA2	0.998082	0.994014	0.67343	0.0637438	0.928581	0.772376	1.48216	0.0866214	1.37898	0.157634	0.67259	0.10644	0.930385	0.789262
201089_at	ATP6V1B2	0.933363	0.870769	0.985481	0.965764	1.43237	0.399937	0.947114	0.882915	1.45347	0.315693	0.686866	0.347211	1.53453	0.342236
201090_x_at	TUBA1B	1.2963	0.335414	0.688248	0.0909335	1.27695	0.363667	1.88348	0.0108772	1.85536	0.0126568	0.54977	0.0230044	0.985058	0.957316
201091_s_at	CBX3	1.09422	0.596501	0.797524	0.106286	1.12475	0.490285	1.37192	0.0403029	1.4102	0.0269091	0.632922	0.00742176	1.02792	0.87759
201092_at	RBBP7	1.43963	0.059436	1.17968	0.27584	1.1125	0.56848	1.22035	0.226413	0.943046	0.717999	0.715885	0.0639117	0.772764	0.196961
201093_x_at	SDHA	1.18452	0.2901	1.37621	0.0179263	1.15429	0.368514	0.860711	0.28184	0.838743	0.209037	1.05345	0.725033	0.974504	0.876974
201094_at	RPS29	0.937162	0.744921	1.48349	0.0200007	1.01654	0.934383	0.631739	0.0130458	0.685249	0.0372488	1.28672	0.183667	1.0847	0.699125
201095_at	DAP	1.36585	0.385217	1.20022	0.525772	0.989492	0.976347	1.138	0.677317	0.824448	0.535223	0.8511	0.628983	0.724471	0.394297
201096_s_at	ARF4	1.81768	0.201443	1.71963	0.151291	2.13435	0.108509	1.05703	0.889832	1.24108	0.590652	0.655924	0.331173	1.17414	0.740848
201097_s_at	ARF4	1.26786	0.375696	1.09391	0.67498	1.32051	0.300826	1.15902	0.525216	1.20715	0.418853	0.89329	0.6502	1.04155	0.884485
201098_at	COPB2	0.936279	0.801996	0.711729	0.116139	1.0353	0.894835	1.31549	0.236642	1.45458	0.110063	0.652523	0.090939	1.10573	0.716689
201099_at	USP9X	1.23149	0.532309	1.17064	0.55656	0.759699	0.411167	1.05191	0.861061	0.648914	0.143371	0.852044	0.606822	0.616896	0.175725
201100_s_at	USP9X	0.930579	0.641318	0.994367	0.963635	0.730775	0.0504667	0.935857	0.621997	0.73489	0.0288867	0.972931	0.848903	0.785291	0.145466
201101_s_at	BCLAF1	1.27112	0.401249	2.05281	0.00388778	0.993196	0.980803	0.619167	0.0612395	0.483806	0.00653041	1.72584	0.0480985	0.781382	0.412701
201102_s_at	PFKL	0.939829	0.770299	0.771801	0.138073	1.07968	0.718449	1.21773	0.292025	1.39891	0.0785986	0.704953	0.0873531	1.14878	0.537092
201103_x_at	NBPF10 /// NBPF11 /// NBPF15 /// NBPF16 /// NBPF20 /// NBPF8 /// RP11-94I2.2	1.13163	0.520456	1.61597	0.0042614	0.949559	0.78722	0.700278	0.0408258	0.587597	0.00355994	1.07758	0.676948	0.83915	0.388868
201104_x_at	NBPF10 /// NBPF11 /// NBPF12 /// NBPF14 /// NBPF15 /// NBPF16 /// NBPF20 /// NBPF8 /// RP11-94I2.2	1.03302	0.878659	1.58074	0.0122008	1.09748	0.662562	0.653519	0.0288469	0.694285	0.0576897	1.06585	0.74859	1.06239	0.78742
201105_at	LGALS1	2.0678	0.0882594	2.78196	0.00467881	3.20784	0.00873542	0.743343	0.413144	1.15309	0.692762	0.796364	0.557057	1.55122	0.318795
201106_at	GPX4	1.13077	0.610799	1.36481	0.117368	1.13642	0.59647	0.828515	0.373386	0.83266	0.385998	0.980378	0.929829	1.00503	0.984224
201108_s_at	THBS1	1.10122	0.888697	0.79037	0.671554	0.269247	0.0658778	1.39329	0.581282	0.340659	0.081736	0.616383	0.454717	0.244516	0.0613868
201109_s_at	THBS1	2.57273	0.307057	1.00749	0.991914	3.06312	0.228246	2.55372	0.245783	3.04027	0.170987	0.21859	0.0846913	1.19053	0.856601
201110_s_at	THBS1	2.97997	0.273648	0.899004	0.893102	3.1477	0.250897	3.31452	0.17051	3.50132	0.152498	0.206055	0.0954639	1.05633	0.957918
201111_at	CSE1L	0.60634	0.232072	0.293554	0.000992394	0.620886	0.254314	2.06537	0.0521017	2.11492	0.0454035	0.388638	0.020448	1.024	0.956514
201112_s_at	CSE1L	1.4023	0.360745	0.982623	0.952602	1.09771	0.799489	1.42711	0.271231	1.11713	0.728944	0.665957	0.242155	0.782792	0.528161
201113_at	TUFM	1.13273	0.530515	1.10397	0.535789	1.19474	0.372511	1.02603	0.881442	1.08222	0.64712	0.809947	0.260511	1.05475	0.798449
201114_x_at	PSMA7	1.40493	0.102461	0.983168	0.916981	1.72429	0.011828	1.42899	0.0515519	1.75382	0.00357054	0.628028	0.0201572	1.22731	0.341815
201115_at	POLD2	0.930643	0.783895	0.516629	0.00404648	0.82955	0.477797	1.8015	0.0151944	1.6057	0.0462245	0.787963	0.334763	0.89131	0.677367
201118_at	PGD	1.29765	0.642804	0.54514	0.186152	2.25121	0.156241	2.38039	0.0847792	4.12959	0.00707716	0.301515	0.0293665	1.73484	0.355387
201119_s_at	COX8A	1.48947	0.163012	1.23876	0.345843	2.0121	0.0184315	1.2023	0.452162	1.62428	0.0553178	0.590742	0.0529044	1.35097	0.313019
201120_s_at	PGRMC1	1.33164	0.590977	2.0691	0.0980532	0.674037	0.460369	0.643584	0.345068	0.325787	0.0217256	0.581359	0.280389	0.506172	0.230998
201121_s_at	PGRMC1	1.13926	0.72145	1.19706	0.541735	0.67882	0.294289	0.95174	0.87638	0.56711	0.083671	0.740258	0.381885	0.595841	0.186524
201122_x_at	EIF5A	1.50869	0.0108404	1.37602	0.0135178	1.22978	0.178215	1.0965	0.484934	0.893723	0.395448	0.969733	0.827398	0.815072	0.205726
201123_s_at	EIF5A	3.29573	0.0390058	3.99252	0.00426203	2.1437	0.175819	0.825477	0.69061	0.536928	0.203615	0.85299	0.758388	0.650445	0.462863
201125_s_at	ITGB5	0.866157	0.795313	0.565579	0.207752	0.324592	0.0507343	1.53145	0.380105	0.573911	0.255406	0.882581	0.809268	0.37475	0.101794
201126_s_at	MGAT1	1.70232	0.0181866	1.62676	0.00814177	2.37019	0.000386389	1.04645	0.806197	1.457	0.0504942	0.797248	0.259964	1.39233	0.148143
201127_s_at	ACLY	1.4062	0.0918888	1.25815	0.154384	1.8288	0.00471612	1.11767	0.516943	1.45357	0.0365452	0.712618	0.074039	1.30053	0.211611
201128_s_at	ACLY	1.30622	0.353226	1.337	0.212642	1.28869	0.377701	0.976952	0.925173	0.963836	0.882073	0.866757	0.592641	0.986575	0.964141
201129_at	SFRS7	1.03072	0.889834	0.946412	0.754012	0.883866	0.57314	1.08907	0.654177	0.933932	0.719512	0.820855	0.337894	0.857554	0.506355
201132_at	HNRNPH2	1.28994	0.324146	1.22468	0.32886	1.24954	0.38717	1.05327	0.815682	1.02028	0.928122	0.879161	0.590871	0.968679	0.906008
201133_s_at	PJA2	1.48113	0.129429	1.27279	0.242245	1.38867	0.201822	1.16368	0.493217	1.09111	0.69254	0.756389	0.244069	0.937623	0.80924
201134_x_at	COX7C	1.23542	0.290256	1.66002	0.00354597	1.36122	0.127633	0.744219	0.0951758	0.820002	0.254932	0.952189	0.790898	1.10183	0.642289
201135_at	ECHS1	1.41618	0.0955689	1.23688	0.199996	1.51908	0.0478226	1.14496	0.445955	1.22816	0.250831	0.655469	0.0334914	1.07274	0.74289
201136_at	PLP2	1.19731	0.626185	0.95623	0.880052	1.64718	0.183918	1.25206	0.485929	1.72261	0.0994998	0.463326	0.033209	1.37573	0.41509
201137_s_at	HLA-DPB1	1.76969	0.0956896	5.07146	2.17821e-06	2.89347	0.00353016	0.348952	0.00116137	0.57054	0.0617759	1.37802	0.307757	1.63501	0.169415
201138_s_at	SSB	1.14504	0.536101	1.39823	0.0649535	1.19848	0.409631	0.818923	0.29792	0.857138	0.419755	1.09741	0.648913	1.04665	0.842812
201139_s_at	SSB	0.904317	0.564707	0.936149	0.638072	0.934995	0.699813	0.96599	0.819431	0.998767	0.993502	0.91187	0.571787	1.03394	0.855704
201140_s_at	RAB5C	1.19317	0.314108	1.08313	0.568622	1.43237	0.0469977	1.1016	0.523718	1.32244	0.0736256	1.09505	0.576893	1.20047	0.322987
201142_at	EIF2S1	1.29182	0.249858	1.18616	0.337938	1.30396	0.233432	1.08907	0.655808	1.09931	0.621055	0.8791	0.531468	1.00938	0.967812
201143_s_at	EIF2S1	1.42524	0.159618	1.33765	0.151331	1.3093	0.280723	1.06548	0.768057	0.978796	0.920552	1.03892	0.868567	0.918658	0.744655
201144_s_at	EIF2S1	1.41098	0.130113	1.27854	0.176956	1.37936	0.156151	1.10366	0.610879	1.07893	0.694823	0.807761	0.308806	0.977569	0.922818
201145_at	HAX1	1.56613	0.0644368	1.70456	0.00844342	1.47591	0.105642	0.918786	0.678216	0.865857	0.481933	0.810509	0.341383	0.942406	0.810169
201146_at	NFE2L2	1.52383	0.0853458	2.11888	0.000538058	1.4837	0.105815	0.719217	0.119843	0.70023	0.0939477	1.04223	0.852154	0.973647	0.915028
201147_s_at	TIMP3	0.806977	0.655492	0.394966	0.0225446	0.955753	0.924847	2.04316	0.0963348	2.41982	0.0425823	0.51306	0.145225	1.18435	0.738212
201150_s_at	TIMP3	0.840663	0.792731	0.202066	0.00546892	0.898693	0.871478	4.16034	0.0191288	4.44752	0.014665	0.416561	0.163979	1.06904	0.923561
201151_s_at	MBNL1	1.74666	0.183384	3.66344	0.000552178	0.960415	0.921839	0.476781	0.0471984	0.262156	0.000891783	1.26033	0.548908	0.549884	0.176185
201152_s_at	MBNL1	1.12693	0.458805	1.35717	0.0246696	0.839906	0.282454	0.830355	0.190784	0.618866	0.00191162	1.06499	0.67494	0.745304	0.0913996
201153_s_at	MBNL1	1.16708	0.263467	1.3144	0.0186422	0.859756	0.273845	0.887981	0.321847	0.654108	0.00134675	1.07023	0.595395	0.736624	0.0417227
201154_x_at	RPL4	1.19135	0.437296	1.56168	0.0194131	1.0303	0.894025	0.762865	0.173234	0.659754	0.0411151	0.901563	0.621412	0.864777	0.539943
201155_s_at	MFN2	0.658703	0.321062	0.327598	0.00248627	0.703343	0.40155	2.01056	0.0630643	2.14682	0.0433925	0.907771	0.803749	1.06778	0.881283
201156_s_at	RAB5C	1.9651	0.0362557	2.18813	0.00381741	2.79626	0.00246214	0.89807	0.689073	1.27792	0.364669	0.841888	0.55151	1.42296	0.283272
201157_s_at	NMT1	1.55811	0.136869	2.11888	0.00341472	1.74872	0.0641659	0.735348	0.232314	0.825305	0.451649	0.827597	0.489161	1.12233	0.707504
201158_at	NMT1	0.764506	0.161086	0.582165	0.00131929	0.655878	0.0322315	1.31321	0.104704	1.12662	0.468092	0.798132	0.206139	0.857911	0.441512
201160_s_at	CSDA	1.15421	0.688869	0.969747	0.91492	1.12405	0.743936	1.19028	0.576937	1.1591	0.636023	1.2485	0.508422	0.973863	0.943986
201161_s_at	CSDA	1.19259	0.652819	1.1032	0.754782	1.34807	0.447309	1.08103	0.81889	1.22196	0.556957	1.33913	0.426766	1.13037	0.766248
201162_at	IGFBP7	1.52848	0.424279	1.30197	0.535453	3.46823	0.0252539	1.17397	0.727168	2.66383	0.0410385	0.381063	0.0592432	2.26891	0.149279
201163_s_at	IGFBP7	2.61389	0.181327	1.63376	0.390547	4.82189	0.0334497	1.59992	0.446905	2.9514	0.0873649	0.291062	0.0704015	1.84472	0.413622
201164_s_at	PUM1	1.43634	0.0525301	1.40513	0.0253828	1.09187	0.625448	1.02221	0.888281	0.777061	0.115792	1.04147	0.808802	0.760173	0.156037
201165_s_at	PUM1	1.11142	0.546533	1.27527	0.0924573	0.940637	0.726202	0.871517	0.369319	0.737595	0.0539099	1.15045	0.393661	0.846335	0.368486
201166_s_at	PUM1	1.0927	0.620443	1.08267	0.581262	0.854528	0.382397	1.00928	0.952597	0.78933	0.136837	1.11427	0.51845	0.782086	0.199213
201168_x_at	ARHGDIA	0.770144	0.263763	0.533293	0.00215789	0.792619	0.318725	1.44403	0.0765356	1.48627	0.0573501	0.91206	0.669957	1.02922	0.905746
201170_s_at	BHLHE40	2.62151	0.0122639	3.31912	0.000314264	1.49226	0.272548	0.789768	0.454325	0.449596	0.016402	1.11435	0.748024	0.569236	0.146632
201171_at	ATP6V0E1	1.40474	0.310406	1.27121	0.371883	1.52003	0.213815	1.10496	0.729714	1.19574	0.53715	0.712716	0.279995	1.08207	0.821498
201172_x_at	ATP6V0E1	1.00815	0.969754	1.0295	0.865911	1.23533	0.328265	0.979264	0.910468	1.19989	0.332721	0.798132	0.265691	1.22536	0.371691
201173_x_at	NUDC	1.08975	0.53301	0.98516	0.892303	1.01446	0.916752	1.10619	0.401861	1.02975	0.806376	0.892547	0.37942	0.930901	0.621707
201174_s_at	TERF2IP	1.11636	0.594356	0.815468	0.225309	0.781382	0.23803	1.36898	0.0892803	0.958188	0.811906	1.07214	0.717896	0.699938	0.109749
201175_at	TMX2	1.16943	0.450945	1.00072	0.996541	1.11597	0.596074	1.16862	0.389388	1.1152	0.545436	0.687914	0.0614169	0.954264	0.829717
201176_s_at	ARCN1	1.16498	0.47747	1.03189	0.855175	1.28521	0.247157	1.12896	0.516407	1.24548	0.244802	0.630164	0.0279802	1.1032	0.663645
201177_s_at	UBA2	1.3959	0.142479	1.48926	0.033606	1.10934	0.641584	0.937305	0.738329	0.744839	0.136941	1.00191	0.992666	0.794655	0.331601
201178_at	FBXO7	0.82978	0.484742	0.595346	0.0216086	0.683352	0.160328	1.39378	0.159577	1.14782	0.552554	1.31768	0.272456	0.823534	0.49034
201179_s_at	GNAI3	1.30098	0.458965	1.30224	0.356746	1.67458	0.153062	0.999002	0.99741	1.28583	0.416779	0.806921	0.517579	1.28717	0.499869
201180_s_at	GNAI3	0.963582	0.821826	0.583336	0.000376311	1.12	0.493338	1.65176	0.00162355	1.91999	0.000107775	0.697372	0.0260821	1.16239	0.389519
201181_at	GNAI3	1.54104	0.304671	0.583377	0.116902	1.19367	0.671568	2.64158	0.0121716	2.04613	0.057302	0.492843	0.0784677	0.774534	0.562191
201182_s_at	CHD4	0.899752	0.738957	0.713507	0.192613	0.890199	0.713753	1.26103	0.403427	1.24764	0.42512	1.28103	0.405871	0.989362	0.974437
201183_s_at	CHD4	0.610854	0.162068	0.482399	0.013787	0.623387	0.179381	1.26637	0.435138	1.29235	0.397215	1.29038	0.432585	1.02054	0.955483
201184_s_at	CHD4	0.83047	0.308556	0.631695	0.00376855	0.831564	0.311926	1.31467	0.0909063	1.31631	0.0895251	0.962161	0.819177	1.00127	0.994698
201186_at	LRPAP1	1.34285	0.244305	1.18485	0.401585	1.53719	0.0943644	1.13336	0.565914	1.29729	0.237773	0.713557	0.156497	1.14464	0.608707
201189_s_at	ITPR3	0.711285	0.525426	3.57514	0.00613791	0.494143	0.194738	0.198953	0.00175011	0.138216	0.000233372	3.33249	0.0224049	0.694718	0.519566
201190_s_at	PITPNA	2.23985	0.0146457	2.72074	0.00044038	1.80801	0.0654676	0.823249	0.473878	0.664481	0.139082	1.20581	0.520475	0.807145	0.514386
201191_at	PITPNA	2.1114	0.000849641	3.64622	1.72212e-08	2.15801	0.000640789	0.579066	0.00386921	0.59189	0.00527524	0.946937	0.769519	1.02214	0.916864
201192_s_at	PITPNA	1.3217	0.383172	1.51435	0.113042	1.63705	0.129353	0.872786	0.623155	1.08103	0.778072	0.822507	0.511776	1.23859	0.524127
201193_at	IDH1	0.722065	0.396543	0.699308	0.249766	1.35154	0.432385	1.03257	0.923064	1.93281	0.0559063	0.519826	0.0755059	1.87177	0.127793
201194_at	SEPW1	0.935974	0.76681	1.81542	0.00252145	1.15645	0.516203	0.515556	0.00202434	0.637015	0.027187	1.10519	0.631888	1.23559	0.371903
201195_s_at	SLC7A5	1.85729	0.0620066	0.715538	0.200785	1.45317	0.249231	2.59566	0.00197107	2.03087	0.0165895	1.17462	0.59142	0.782412	0.469293
201196_s_at	AMD1	2.55089	0.0563163	1.47366	0.312431	1.34294	0.534153	1.73099	0.18988	0.911301	0.821383	0.477046	0.10285	0.526462	0.205088
201197_at	AMD1	1.51687	0.0605878	0.978186	0.898049	1.14401	0.531328	1.55068	0.0254221	1.16959	0.403848	0.732347	0.128358	0.754242	0.218482
201198_s_at	PSMD1	1.37364	0.294397	1.37678	0.191797	1.56255	0.144709	0.99775	0.993102	1.13493	0.627968	0.684394	0.183125	1.13745	0.683688
201199_s_at	PSMD1	1.36179	0.0656266	0.874603	0.308617	1.26769	0.151591	1.55703	0.00399602	1.44944	0.0134977	0.688916	0.0199523	0.930901	0.675424
201200_at	CREG1	1.27297	0.498665	0.919996	0.770404	1.85472	0.0911864	1.38367	0.298704	2.01601	0.0306979	0.725376	0.337703	1.4571	0.319418
201201_at	CSTB	1.54371	0.194795	1.67621	0.0599088	2.0275	0.039866	0.920953	0.773951	1.20949	0.508628	0.757753	0.370974	1.31339	0.434871
201202_at	PCNA	1.56017	0.273259	0.466484	0.0248341	1.47887	0.333824	3.34452	0.00180855	3.17004	0.0026592	0.414574	0.0256746	0.947836	0.899158
201204_s_at	RRBP1	0.905383	0.675676	0.696309	0.0667756	1.07076	0.773305	1.30026	0.210712	1.53773	0.0455332	0.745407	0.192587	1.18263	0.504172
201206_s_at	RRBP1	0.701736	0.0977963	0.637369	0.0117242	1.0226	0.914429	1.10099	0.596092	1.60447	0.0141781	0.843582	0.385014	1.4572	0.095142
201209_at	HDAC1	0.898631	0.461838	0.940624	0.599202	0.927295	0.602295	0.955356	0.716779	0.985857	0.909809	0.772711	0.0651568	1.03193	0.836549
201210_at	DDX3X	1.21748	0.322477	1.44523	0.0270673	0.854824	0.428641	0.842355	0.321717	0.591438	0.0048266	1.01357	0.941587	0.702125	0.0976937
201211_s_at	DDX3X	0.958692	0.878334	1.22612	0.361548	0.859697	0.584355	0.78187	0.309959	0.701152	0.147404	1.33191	0.271494	0.896702	0.707734
201212_at	LGMN	1.55154	0.125284	1.19673	0.42744	1.08839	0.762193	1.29648	0.291609	0.909471	0.697094	0.742519	0.260758	0.701493	0.235842
201214_s_at	PPP1R7	1.79664	0.0185577	1.52647	0.0326911	1.47304	0.108324	1.17691	0.428518	0.964993	0.861654	0.755289	0.208305	0.819889	0.42548
201215_at	PLS3	0.880808	0.829821	0.363367	0.0410921	0.894591	0.850362	2.42402	0.0940852	2.46195	0.0887696	0.540625	0.270722	1.01568	0.980054
201216_at	ERP29	1.12584	0.500531	1.0278	0.845657	1.32694	0.115414	1.09536	0.551614	1.29101	0.103061	0.651799	0.0140636	1.17862	0.377156
201217_x_at	RPL3	0.875331	0.493027	1.15397	0.360981	0.889336	0.545555	0.758541	0.10969	0.770678	0.130533	1.03878	0.833235	1.016	0.937912
201218_at	CTBP2	1.72931	0.305825	1.83033	0.163714	2.70045	0.0696176	0.944813	0.901914	1.47539	0.401808	0.61848	0.335725	1.56157	0.427239
201219_at	CTBP2	1.49164	0.343606	1.3854	0.337055	2.27821	0.0579542	1.07669	0.839261	1.64444	0.179954	0.592505	0.188408	1.52732	0.341356
201220_x_at	CTBP2	0.816203	0.492453	0.612975	0.0472123	1.18116	0.573021	1.33154	0.269874	1.92692	0.016013	0.806362	0.436894	1.44714	0.240403
201221_s_at	SNRNP70	0.507261	0.05608	0.646983	0.122431	0.601818	0.146358	0.783986	0.416852	0.930192	0.808073	1.18707	0.592663	1.18649	0.636091
201222_s_at	RAD23B	1.35172	0.337106	1.15269	0.571136	1.66509	0.110323	1.17267	0.557638	1.44453	0.182229	0.692795	0.213851	1.23183	0.526485
201223_s_at	RAD23B	1.89067	0.0541909	1.36122	0.235027	1.82071	0.068923	1.38905	0.242208	1.33756	0.299196	0.685677	0.211851	0.962982	0.910502
201224_s_at	SRRM1	0.907079	0.719115	0.924407	0.718468	0.911238	0.731739	0.981275	0.93609	0.985747	0.95144	1.50337	0.116266	1.00455	0.987299
201225_s_at	SRRM1	1.42573	0.0904999	1.68191	0.00364023	1.16215	0.462504	0.847685	0.354851	0.690972	0.0452096	1.14274	0.484811	0.815129	0.344822
201226_at	NDUFB8 /// SEC31B	1.66347	0.147454	1.66497	0.0743454	2.04528	0.0458435	0.999148	0.997727	1.2285	0.493677	0.640158	0.173113	1.22952	0.569818
201227_s_at	NDUFB8	1.36917	0.0924256	1.08493	0.577292	1.40864	0.0679489	1.26199	0.149021	1.29828	0.107352	0.753667	0.104318	1.02878	0.881997
201229_s_at	ARIH2	1.09764	0.61805	1.65061	0.00241259	0.806474	0.254783	0.664988	0.0177133	0.488591	0.000153786	1.04388	0.8053	0.734737	0.125639
201230_s_at	ARIH2	1.4707	0.134012	2.04571	0.00147628	1.02379	0.925528	0.718968	0.140562	0.500485	0.00379977	1.20807	0.424244	0.696116	0.179858
201231_s_at	ENO1	1.43933	0.106326	0.700278	0.052234	1.56396	0.0502488	2.05537	0.000817236	2.23334	0.000265619	0.5	0.00220907	1.08658	0.720026
201232_s_at	PSMD13	1.09338	0.599289	0.982637	0.897711	1.10007	0.574731	1.11273	0.471255	1.11954	0.446593	0.750488	0.079085	1.00608	0.972919
201233_at	PSMD13	1.07393	0.722911	1.18559	0.297327	1.30505	0.192837	0.905822	0.572877	1.10076	0.584153	0.742416	0.121654	1.21521	0.361474
201234_at	ILK	0.930837	0.831638	0.82114	0.469398	0.871517	0.683696	1.13359	0.669571	1.06132	0.839265	0.589719	0.10273	0.936266	0.852957
201235_s_at	BTG2	0.875149	0.760931	1.0564	0.876188	0.844108	0.699183	0.828458	0.622351	0.799018	0.55747	1.39639	0.417623	0.964491	0.937572
201236_s_at	BTG2	1.4837	0.13537	1.52944	0.0492825	1.2505	0.390208	0.970096	0.892555	0.817619	0.374129	1.10604	0.67666	0.842822	0.531454
201237_at	CAPZA2	1.43048	0.278209	1.1902	0.508653	1.35811	0.352326	1.20189	0.518956	1.14108	0.642771	0.703489	0.254842	0.949375	0.879927
201238_s_at	CAPZA2	1.65164	0.208938	1.44283	0.252228	1.65669	0.206272	1.1448	0.692971	1.14822	0.686581	0.73826	0.411682	1.00299	0.994242
201239_s_at	LOC653566 /// SPCS2	2.46861	0.0388526	2.64561	0.00733427	2.14147	0.0780405	0.933091	0.849248	0.809442	0.562938	0.770357	0.506497	0.867479	0.747472
201240_s_at	LOC653566 /// SPCS2	1.23038	0.291426	1.05636	0.725912	1.16215	0.441989	1.16473	0.371088	1.10015	0.573685	0.905634	0.586166	0.944583	0.780873
201241_at	DDX1	1.00619	0.980088	0.930256	0.716294	1.01284	0.958834	1.08162	0.715594	1.08877	0.692963	0.809611	0.364344	1.00661	0.979819
201242_s_at	ATP1B1	0.947771	0.942067	0.664021	0.49234	0.866217	0.845781	1.42731	0.580889	1.3045	0.679572	0.448351	0.25118	0.913958	0.907951
201243_s_at	ATP1B1	1.14045	0.827382	0.617281	0.324065	1.03007	0.960777	1.84753	0.248176	1.66867	0.333438	0.313883	0.0480718	0.903189	0.872632
201244_s_at	RAF1	0.791521	0.293964	0.742416	0.101877	0.709463	0.128145	1.0661	0.738777	0.955588	0.812794	0.914592	0.665043	0.896329	0.638124
201245_s_at	OTUB1	1.53496	0.149551	1.73953	0.0247867	1.57004	0.130095	0.882397	0.622231	0.902563	0.686186	0.632615	0.101468	1.02285	0.941302
201251_at	PKM2	1.07158	0.810916	0.568606	0.0214171	1.08945	0.766936	1.88465	0.0174757	1.916	0.0150348	0.470576	0.00927275	1.01667	0.956694
201252_at	PSMC4	1.52869	0.222425	1.8005	0.040927	1.45286	0.281259	0.849037	0.584238	0.806921	0.474144	0.720964	0.311787	0.950382	0.887939
201253_s_at	CDIPT	0.860353	0.314871	0.664251	0.00192044	0.884847	0.412031	1.29531	0.0534941	1.3321	0.0338018	0.791247	0.0999279	1.02846	0.857415
201254_x_at	RPS6	0.813041	0.25537	0.96794	0.821525	0.855299	0.387681	0.839964	0.270465	0.883621	0.43149	0.953272	0.775644	1.052	0.788994
201255_x_at	BAT3	0.96672	0.814543	0.840489	0.142713	0.997632	0.986885	1.15013	0.271086	1.18698	0.180069	0.826794	0.166385	1.03198	0.835996
201256_at	COX7A2L	1.2115	0.424166	0.756861	0.154825	1.2308	0.387542	1.6007	0.0308657	1.62619	0.0261135	0.58003	0.020803	1.01595	0.94981
201257_x_at	RPS3A	0.743188	0.0952917	1.04021	0.776892	0.890076	0.502533	0.714448	0.0330588	0.855654	0.305412	1.23319	0.201931	1.19764	0.327076
201258_at	RPS16	1.28485	0.349833	2.24731	0.000777428	1.14671	0.607354	0.571728	0.022085	0.510258	0.0070284	1.21976	0.426587	0.892423	0.684959
201259_s_at	SYPL1	1.3806	0.473294	1.4101	0.343818	1.51992	0.353625	0.979108	0.956759	1.07788	0.847323	0.614123	0.249896	1.10084	0.838635
201260_s_at	SYPL1	1.27606	0.407604	0.834278	0.443503	1.23851	0.466734	1.52954	0.104108	1.48452	0.129417	0.658977	0.135626	0.970587	0.922821
201263_at	TARS	1.2773	0.407331	1.0713	0.770445	1.29666	0.379539	1.19226	0.493012	1.21033	0.457163	0.739386	0.276417	1.01516	0.96118
201264_at	COPE	1.31376	0.441832	1.55445	0.128767	2.1486	0.0381074	0.845162	0.584812	1.38223	0.297042	0.587068	0.115172	1.63546	0.193465
201266_at	TXNRD1	1.24436	0.498501	0.777546	0.334961	1.29012	0.43108	1.60036	0.102119	1.65921	0.0796279	0.548058	0.0540609	1.03677	0.915156
201267_s_at	PSMC3	2.22885	0.0600511	2.03397	0.0397182	2.5681	0.0289492	1.09581	0.798194	1.26269	0.516068	0.691643	0.341353	1.15229	0.74371
201268_at	NME1 /// NME1-NME2 /// NME2	1.43794	0.195457	1.3903	0.145902	1.76896	0.0470944	1.03422	0.888535	1.27227	0.320626	0.687485	0.15438	1.23021	0.478248
201270_x_at	NUDCD3	0.785781	0.287552	0.667019	0.0321317	0.752676	0.212076	1.17805	0.404139	1.12842	0.537168	1.14314	0.524534	0.957816	0.855245
201271_s_at	RALY	1.14512	0.500387	0.916305	0.588163	1.40133	0.101101	1.24972	0.208094	1.52933	0.0210708	0.721164	0.0897791	1.22374	0.343022
201272_at	AKR1B1	1.457	0.118206	2.72981	1.47418e-05	1.33127	0.23008	0.533737	0.00475147	0.487678	0.00158108	1.60214	0.0398622	0.913705	0.715865
201273_s_at	SRP9	1.19259	0.395961	1.03143	0.851828	1.20472	0.369797	1.15629	0.421	1.16797	0.390025	0.629379	0.0226642	1.01012	0.963025
201274_at	PSMA5	1.19375	0.599071	1.64308	0.0752033	1.62698	0.155852	0.726533	0.280293	0.990192	0.973106	0.890199	0.711332	1.36292	0.385544
201275_at	FDPS	1.15629	0.435485	1.0557	0.715995	1.26699	0.208363	1.09528	0.573288	1.20014	0.263488	0.533478	0.00116026	1.09574	0.640029
201276_at	RAB5B	0.894033	0.666628	0.437514	0.000500277	0.899254	0.682931	2.04358	0.00378053	2.05537	0.00354998	0.674832	0.113996	1.00578	0.983181
201277_s_at	HNRNPAB	1.21117	0.462562	0.617067	0.0277287	1.20481	0.474827	1.96278	0.00582296	1.95247	0.00616162	0.500763	0.00802621	0.994774	0.984707
201278_at	DAB2	1.4838	0.467502	1.50077	0.354185	0.84745	0.75951	0.988704	0.980723	0.564678	0.231049	0.572719	0.27535	0.571134	0.329984
201279_s_at	DAB2	1.08847	0.843358	1.27597	0.481906	0.675019	0.363501	0.853049	0.670814	0.529022	0.0973207	0.639448	0.270425	0.620155	0.295955
201280_s_at	DAB2	1.36434	0.603196	1.32207	0.561498	0.502049	0.253984	1.03193	0.951683	0.379718	0.0711357	0.588902	0.3461	0.36798	0.120632
201281_at	ADRM1	1.16473	0.338849	1.12225	0.367747	1.32134	0.0869973	1.03781	0.78735	1.1774	0.241504	1.04314	0.774921	1.13446	0.451253
201282_at	OGDH	1.04269	0.810135	0.869405	0.321759	1.22961	0.241236	1.19931	0.236598	1.41431	0.0292926	0.887427	0.464774	1.17927	0.372253
201284_s_at	APEH	1.21782	0.515123	1.36547	0.20616	1.40454	0.265858	0.891867	0.663332	1.0286	0.914427	0.673477	0.168731	1.15333	0.654146
201285_at	MKRN1	1.08787	0.732302	1.0169	0.93245	0.865737	0.559057	1.0698	0.752828	0.851336	0.454663	1.32832	0.223629	0.795812	0.382005
201288_at	ARHGDIB	1.10259	0.538819	0.84113	0.182007	1.09338	0.573995	1.31085	0.0583812	1.29981	0.0661129	0.773568	0.0918833	0.991627	0.959812
201290_at	SEC11A	1.30903	0.193059	1.07259	0.668727	1.64764	0.0202552	1.22044	0.266343	1.53613	0.0216832	0.69713	0.0666416	1.25867	0.288634
201291_s_at	TOP2A	1.21993	0.760087	0.0639239	1.71355e-05	1.63229	0.453827	19.0854	1.94844e-05	25.5349	5.19233e-06	0.280564	0.0448844	1.33802	0.671591
201292_at	TOP2A	1.28298	0.711272	0.180066	0.00370766	1.42959	0.596051	7.12505	0.00234524	7.93868	0.00147145	0.180904	0.0109762	1.11419	0.878748
201293_x_at	PPIA	1.15894	0.489614	1.20005	0.291203	1.27509	0.258897	0.965742	0.850523	1.06254	0.743122	0.759436	0.173799	1.10023	0.670292
201294_s_at	WSB1	0.5837	0.290763	0.272174	0.00335092	0.566953	0.266059	2.14459	0.0911663	2.08305	0.10347	0.95635	0.924465	0.971321	0.956302
201296_s_at	WSB1	0.772871	0.213564	0.739848	0.0752515	0.91067	0.646928	1.0446	0.805867	1.2308	0.248331	0.711926	0.0837384	1.17829	0.447848
201297_s_at	MOBKL1B	1.73821	0.143006	1.5708	0.13702	1.67505	0.170552	1.1065	0.753047	1.06635	0.841604	0.778571	0.470451	0.963703	0.924314
201298_s_at	MOBKL1B	1.33895	0.432517	1.26558	0.430877	1.73051	0.146474	1.05798	0.860943	1.36737	0.335273	0.594068	0.140285	1.29244	0.512024
201299_s_at	MOBKL1B	1.48278	0.272283	2.40644	0.00462544	1.66521	0.158625	0.61617	0.125473	0.691979	0.239287	1.18329	0.612211	1.12303	0.756325
201300_s_at	PRNP	1.49009	0.220322	2.58757	0.00100444	1.31458	0.396777	0.575864	0.0566882	0.508035	0.0215602	1.46155	0.21222	0.882214	0.710975
201301_s_at	ANXA4	2.01419	0.194299	1.34602	0.487901	2.8479	0.0572659	1.4964	0.386085	2.1158	0.113536	0.48653	0.154384	1.41392	0.536998
201302_at	ANXA4	2.3017	0.128743	1.5065	0.345938	3.09942	0.0430653	1.52795	0.367381	2.05737	0.130853	0.523405	0.203487	1.34658	0.599346
201303_at	EIF4A3	1.31631	0.420232	1.2669	0.388644	1.50681	0.232929	1.03897	0.896827	1.18937	0.557742	0.766841	0.404902	1.1448	0.705267
201304_at	NDUFA5	1.55682	0.0938123	2.35349	0.000308059	1.13895	0.613057	0.66154	0.0735178	0.483974	0.00305861	1.36888	0.197929	0.731586	0.254222
201305_x_at	ANP32B	0.791521	0.390472	0.465935	0.00156861	0.743034	0.277486	1.69878	0.0317522	1.59472	0.0560543	0.974126	0.917306	0.938774	0.82453
201306_s_at	ANP32B	1.19507	0.23457	0.757333	0.0262714	0.976891	0.874303	1.578	0.00144789	1.28994	0.0566087	0.741336	0.0381625	0.817449	0.203108
201307_at	2012-09-11	1.91999	0.184039	1.17389	0.679741	1.22935	0.669063	1.63558	0.247581	1.04724	0.912437	0.576543	0.22851	0.640291	0.384107
201309_x_at	C5orf13	1.05044	0.896502	0.666511	0.189967	1.04779	0.90178	1.57604	0.175125	1.572	0.17748	0.49141	0.053132	0.99748	0.99495
201310_s_at	C5orf13	1.87852	0.306057	0.43386	0.0976159	1.73989	0.367447	4.3298	0.009965	4.01027	0.0139729	0.325629	0.0576738	0.926203	0.905014
201311_s_at	SH3BGRL	1.69138	0.150672	1.81177	0.0474527	1.88805	0.0851163	0.933576	0.825485	1.0421	0.894726	0.742879	0.378002	1.11628	0.770836
201312_s_at	SH3BGRL	1.75309	0.0517534	1.6718	0.0284511	1.58909	0.104323	1.04863	0.844199	0.950521	0.833648	0.819037	0.444046	0.90645	0.737301
201314_at	STK25	0.771694	0.129086	1.06478	0.640378	0.935403	0.68928	0.724722	0.0342393	0.878491	0.375901	1.09726	0.552791	1.21218	0.279406
201315_x_at	IFITM2	0.863639	0.663163	0.729409	0.249205	1.73484	0.110219	1.18403	0.564781	2.37841	0.00617397	0.660898	0.194711	2.00875	0.0577646
201316_at	PSMA2	1.24289	0.604036	1.18058	0.622313	1.75637	0.185845	1.05282	0.887547	1.48772	0.280796	0.538605	0.122297	1.41304	0.435644
201317_s_at	PSMA2	1.54456	0.19857	1.5017	0.137059	1.99848	0.0457114	1.02853	0.922565	1.33081	0.328069	0.700812	0.258639	1.29388	0.464646
201318_s_at	MYL12A /// MYL12B	1.18403	0.420711	1.22706	0.228941	1.21698	0.350371	0.964979	0.844252	0.991792	0.96376	0.861785	0.447602	1.02778	0.900749
201319_at	MYL12A	1.26164	0.13285	1.15485	0.24252	1.15877	0.333964	1.09247	0.503131	1.00339	0.979485	0.835493	0.210241	0.918467	0.594345
201320_at	SMARCC2	0.868802	0.549938	0.668083	0.040479	0.797745	0.33953	1.30035	0.20541	1.19408	0.388217	1.03581	0.872392	0.918213	0.730132
201321_s_at	SMARCC2	1.193	0.231071	1.18756	0.149519	1.03201	0.828308	1.00462	0.970935	0.869043	0.272643	0.911807	0.498172	0.865077	0.348006
201322_at	ATP5B	1.66048	0.0435977	1.5538	0.0302486	1.75345	0.0267533	1.06865	0.75172	1.12849	0.565534	0.777492	0.269456	1.05603	0.830071
201323_at	EBNA1BP2	1.38809	0.268325	1.47713	0.10644	1.46876	0.196472	0.939725	0.807219	0.994381	0.982342	0.72427	0.244481	1.05817	0.854566
201324_at	EMP1	1.26901	0.692705	0.542126	0.213091	1.25893	0.702458	2.3408	0.113655	2.32221	0.11691	0.389177	0.102585	0.99206	0.989975
201325_s_at	EMP1	0.914719	0.785989	0.660074	0.124312	1.13768	0.694613	1.38578	0.259405	1.72357	0.0656584	0.521667	0.041993	1.24375	0.529823
201326_at	CCT6A	1.02624	0.892564	0.88835	0.44528	0.95953	0.829502	1.15525	0.39081	1.08013	0.644928	0.762125	0.138307	0.934995	0.739765
201327_s_at	CCT6A	1.44123	0.165793	1.49361	0.0626507	1.38607	0.213968	0.964939	0.874021	0.928002	0.740147	0.984914	0.94983	0.961714	0.886126
201328_at	ETS2	1.63433	0.28851	1.19367	0.631121	2.19436	0.0951161	1.36917	0.432969	1.83834	0.135124	0.501736	0.115785	1.34267	0.542712
201329_s_at	ETS2	2.10526	0.0687316	1.88048	0.0556918	2.54894	0.0246845	1.11954	0.742969	1.35548	0.380312	0.467196	0.0478348	1.21075	0.646864
201330_at	RARS	0.816486	0.342568	0.975166	0.882544	0.712223	0.117958	0.83729	0.339578	0.73037	0.0973648	1.05406	0.790196	0.872302	0.541831
201331_s_at	STAT6	0.939874	0.686163	1.20865	0.132863	1.00366	0.980953	0.7776	0.0683876	0.830355	0.171486	0.878613	0.369939	1.06787	0.684779
201334_s_at	ARHGEF12	1.09399	0.798594	1.04226	0.883699	0.535181	0.0848786	1.04966	0.874276	0.513487	0.0374619	1.16862	0.636263	0.489201	0.0628949
201336_at	VAMP3	1.19632	0.471893	0.861307	0.456279	1.65256	0.0513701	1.38905	0.136523	1.91866	0.00537014	0.78057	0.290269	1.38127	0.223361
201337_s_at	VAMP3	2.64763	0.09224	1.80725	0.197576	3.13768	0.0503674	1.4649	0.437573	1.73616	0.265124	0.588453	0.317183	1.18509	0.774376
201338_x_at	GTF3A	1.29747	0.0927346	1.31777	0.0298632	1.20222	0.227805	0.98458	0.905536	0.912313	0.485547	1.02771	0.845847	0.926588	0.631439
201339_s_at	SCP2	1.78534	0.144837	2.10468	0.024027	1.65611	0.202097	0.848273	0.627697	0.786926	0.481236	0.73693	0.404218	0.927681	0.85475
201341_at	ENC1	2.67994	0.0135579	3.83892	0.000134789	1.43923	0.335675	0.698049	0.276119	0.37488	0.0055237	1.24894	0.527069	0.537039	0.124438
201342_at	SNRPC	1.58173	0.0429454	1.24816	0.211355	1.55865	0.0494941	1.26725	0.217156	1.24885	0.246029	0.675862	0.0624194	0.985447	0.948913
201343_at	UBE2D2	1.39939	0.141359	1.27156	0.188936	1.13926	0.560886	1.10053	0.623166	0.895956	0.573362	0.855951	0.458764	0.814112	0.386212
201344_at	UBE2D2	1.36037	0.287186	1.07386	0.75673	1.16934	0.585268	1.26672	0.346295	1.08892	0.732323	0.57256	0.0451944	0.859578	0.616392
201345_s_at	UBE2D2	1.16611	0.3659	1.38319	0.0232876	1.20748	0.269283	0.843056	0.250913	0.872907	0.358294	1.08666	0.598694	1.03547	0.844528
201346_at	ADIPOR2	1.45619	0.263351	0.853581	0.554198	1.08915	0.796968	1.70598	0.0735138	1.27597	0.401996	0.532222	0.0505062	0.747891	0.409347
201347_x_at	GRHPR	1.91441	0.163405	1.53082	0.252605	1.91746	0.162414	1.25058	0.57499	1.25258	0.572285	0.41512	0.0479088	1.00158	0.997388
201349_at	SLC9A3R1	1.13745	0.507396	0.900501	0.502309	0.993664	0.973783	1.26313	0.173407	1.10351	0.559841	0.856841	0.396061	0.873573	0.509225
201350_at	FLOT2	0.820514	0.401261	0.410314	6.68141e-05	1.05482	0.819657	1.99972	0.0020841	2.57077	8.64781e-05	0.548666	0.0103813	1.28556	0.313506
201351_s_at	YME1L1	1.28985	0.288596	1.15573	0.45035	1.16038	0.532024	1.11597	0.595964	1.00399	0.984622	0.839441	0.432386	0.899628	0.672667
201352_at	YME1L1	1.37888	0.0616497	1.2836	0.070239	1.15974	0.375257	1.07415	0.620971	0.903502	0.484117	0.842472	0.274379	0.841071	0.326774
201354_s_at	BAZ2A	1.02866	0.876906	1.04805	0.749208	1.04004	0.829661	0.981493	0.906348	0.992356	0.961453	1.07165	0.685232	1.01106	0.954377
201356_at	SF3A1	1.7274	0.0170132	1.78968	0.00235378	1.31658	0.209849	0.96522	0.85057	0.735654	0.111368	0.989952	0.960055	0.762178	0.239225
201357_s_at	SF3A1	1.78089	0.00683502	1.3878	0.0476349	1.29083	0.2038	1.28325	0.155495	0.930127	0.674147	0.890446	0.531282	0.724772	0.131122
201358_s_at	COPB1	0.900876	0.443139	0.81915	0.0759186	0.864357	0.286923	1.09977	0.42241	1.05522	0.648752	0.750175	0.0303596	0.95949	0.772033
201359_at	COPB1	1.22374	0.456013	1.22544	0.352113	1.09551	0.735142	0.998622	0.995305	0.893971	0.633354	0.862502	0.558055	0.895211	0.697046
201360_at	CST3	1.30405	0.572202	4.13217	0.000826568	2.84948	0.0330273	0.315585	0.00853435	0.689585	0.366082	1.97589	0.128741	2.18495	0.122552
201361_at	TMEM109	1.38338	0.151616	1.93254	0.000985207	1.33053	0.204928	0.715786	0.0922606	0.688486	0.0619542	1.23696	0.309485	0.961827	0.867693
201362_at	IVNS1ABP	0.944682	0.840296	0.623949	0.0461469	0.967612	0.90716	1.51404	0.100649	1.55079	0.0834221	0.58719	0.0522504	1.02427	0.935763
201363_s_at	IVNS1ABP	1.00972	0.971329	0.659983	0.0639554	0.991971	0.976113	1.52997	0.0788276	1.50306	0.0913348	0.554592	0.0260471	0.982419	0.950164
201364_s_at	OAZ2	1.06237	0.812188	1.10949	0.612509	1.7262	0.0400513	0.957537	0.844742	1.55595	0.0547427	0.895832	0.644337	1.62496	0.0795795
201365_at	OAZ2	0.95836	0.808969	0.874179	0.345906	1.33886	0.10621	1.09627	0.549579	1.53156	0.00944838	1.12967	0.460496	1.39707	0.0804789
201366_at	ANXA7	1.50181	0.099431	1.4281	0.0739908	1.28271	0.304747	1.05161	0.809726	0.898195	0.608197	0.81898	0.376977	0.854114	0.534653
201368_at	ZFP36L2	1.87722	0.0328101	2.40211	0.00062793	1.33385	0.31106	0.78149	0.319033	0.555246	0.0228608	1.11675	0.675053	0.710546	0.255598
201369_s_at	ZFP36L2	1.30206	0.323163	1.17349	0.454481	0.956495	0.866488	1.10949	0.652421	0.815072	0.378231	1.25102	0.368794	0.734635	0.274574
201370_s_at	CUL3	1.22417	0.650145	0.65438	0.242541	0.895149	0.803552	1.87073	0.115019	1.36794	0.421662	0.355224	0.0187909	0.731231	0.50649
201371_s_at	CUL3	0.962601	0.856532	0.968645	0.850935	0.762231	0.205136	0.99376	0.972782	0.786926	0.199074	1.06267	0.757812	0.791851	0.298853
201375_s_at	PPP2CB	1.12225	0.70481	1.33682	0.241626	1.15117	0.644041	0.839499	0.510388	0.861128	0.573302	0.784312	0.395896	1.02576	0.936732
201376_s_at	HNRNPF	1.7106	0.130904	1.66417	0.0772554	1.61306	0.176461	1.02791	0.927414	0.969297	0.917797	0.692411	0.263206	0.942981	0.872552
201377_at	UBAP2L	0.880991	0.466713	0.794159	0.107045	0.811802	0.235291	1.10926	0.493485	1.02217	0.884319	0.991703	0.958927	0.921464	0.654706
201378_s_at	UBAP2L	0.861845	0.408895	0.972756	0.847671	0.982078	0.919435	0.886013	0.439524	1.00958	0.951127	0.916051	0.600663	1.1395	0.490449
201379_s_at	TPD52L2	1.01643	0.929154	0.869947	0.348771	1.32354	0.135034	1.16837	0.333953	1.5213	0.0136003	0.795867	0.190219	1.30215	0.179758
201380_at	CRTAP	1.39697	0.192381	1.37211	0.127435	1.52362	0.103973	1.01816	0.934619	1.11042	0.633788	0.944472	0.8084	1.09058	0.744355
201381_x_at	CACYBP	1.21782	0.293451	1.04305	0.7776	1.33284	0.130286	1.16756	0.34168	1.27783	0.137646	0.743498	0.0964709	1.09437	0.645298
201383_s_at	NBR1	2.20932	0.00565035	2.38982	0.000348947	1.78435	0.0362978	0.924471	0.733064	0.746648	0.211304	0.89664	0.659205	0.807649	0.445823
201384_s_at	NBR1	1.04472	0.789401	1.15533	0.278436	1.04249	0.799439	0.904254	0.482158	0.902313	0.472951	0.963168	0.806291	0.997867	0.990128
201385_at	DHX15	1.12475	0.582819	1.16724	0.371295	0.877761	0.542687	0.963596	0.84179	0.751998	0.133743	0.818072	0.318761	0.780408	0.276141
201386_s_at	DHX15	1.5132	0.307798	2.11873	0.027204	1.09278	0.825338	0.71415	0.340283	0.515734	0.0674518	0.790096	0.531974	0.722165	0.444941
201388_at	PSMD3	1.44764	0.0823215	1.25701	0.176131	1.54628	0.0429808	1.15165	0.434707	1.23012	0.25521	0.782683	0.211142	1.06815	0.762033
201389_at	ITGA5	0.699647	0.0585528	0.72427	0.0352333	0.903001	0.576162	0.966037	0.827358	1.24677	0.171879	1.18559	0.321523	1.29065	0.191164
201390_s_at	CSNK2B	1.36339	0.179952	1.0802	0.672972	1.82273	0.0131219	1.26216	0.24502	1.6874	0.0130198	0.677222	0.0752519	1.337	0.231534
201391_at	TRAP1	0.804297	0.317951	1.09863	0.588948	0.859697	0.485869	0.732094	0.106173	0.78252	0.199373	0.976099	0.904538	1.06884	0.770012
201392_s_at	IGF2R	0.785618	0.376192	0.722666	0.144013	0.79026	0.387777	1.08704	0.723303	1.09346	0.704709	1.17797	0.518696	1.00592	0.983485
201393_s_at	IGF2R	0.990975	0.980342	1.21639	0.509795	1.14306	0.716688	0.814677	0.52392	0.939712	0.84611	1.24686	0.522794	1.15341	0.71328
201394_s_at	RBM5	0.640336	0.110563	0.867178	0.516589	0.608994	0.0775999	0.738413	0.207779	0.702271	0.144325	0.907079	0.701692	0.951035	0.861087
201395_at	RBM5	0.626723	0.0603512	0.616084	0.0178461	0.644566	0.0763052	1.01723	0.934767	1.04619	0.828829	0.965448	0.875336	1.02846	0.911611
201396_s_at	SGTA	0.989362	0.944921	0.811971	0.103491	0.94571	0.718769	1.21849	0.151074	1.16473	0.263867	0.856188	0.288655	0.955879	0.782303
201398_s_at	TRAM1	1.47509	0.10141	1.98605	0.000986697	1.30423	0.256106	0.742725	0.14739	0.656697	0.0447028	1.1974	0.406826	0.884173	0.613781
201399_s_at	TRAM1	1.85446	0.118867	2.63171	0.00424915	1.67365	0.190121	0.704612	0.302864	0.635912	0.185923	0.823648	0.591875	0.902501	0.801152
201400_at	PSMB3	1.34481	0.342754	1.33524	0.251541	2.37743	0.00914739	1.00718	0.978807	1.78052	0.0403014	0.5705	0.0611864	1.76773	0.0899533
201401_s_at	ADRBK1	1.03025	0.930652	1.02193	0.937203	0.995939	0.990521	1.00814	0.978295	0.974572	0.931145	1.21134	0.550523	0.9667	0.925261
201403_s_at	MGST3	2.11668	0.0414423	2.48785	0.00330029	1.79067	0.107292	0.850805	0.599146	0.719766	0.288949	0.978057	0.946241	0.845983	0.652974
201405_s_at	COPS6	1.3435	0.277996	1.59549	0.0387565	1.52541	0.125377	0.842063	0.46513	0.956045	0.847759	0.957344	0.862303	1.1354	0.654825
201406_at	RPL36A	1.30767	0.256364	1.57593	0.0216933	1.22451	0.388779	0.82978	0.362082	0.777007	0.220996	0.833584	0.406868	0.936396	0.78937
201407_s_at	PPP1CB	1.62992	0.0536657	1.2911	0.199624	1.415	0.162506	1.26251	0.277375	1.09596	0.666178	0.738208	0.190109	0.86808	0.5828
201408_at	PPP1CB	1.75796	0.0314657	2.40244	0.000176797	1.17674	0.516702	0.731688	0.159387	0.489778	0.00282363	1.02303	0.922325	0.669381	0.136427
201409_s_at	PPP1CB	1.78968	0.013235	1.5606	0.0178202	1.4289	0.114393	1.14679	0.477342	0.91567	0.64663	0.934017	0.740463	0.798464	0.337047
201410_at	PLEKHB2	1.43604	0.0530375	1.38578	0.0316117	1.29891	0.154618	1.03628	0.820092	0.937285	0.679713	0.889521	0.488331	0.904442	0.597458
201411_s_at	PLEKHB2	1.4149	0.138683	1.33737	0.123627	1.36339	0.184046	1.05797	0.777688	1.01946	0.923035	0.940409	0.774309	0.963596	0.878003
201412_at	LRP10	1.23405	0.339066	0.854114	0.372044	1.32924	0.199144	1.44483	0.0613618	1.55628	0.0267277	0.706323	0.0970061	1.07714	0.746592
201413_at	HSD17B4	1.20439	0.505014	1.1299	0.585535	1.32501	0.315896	1.06593	0.791816	1.17267	0.511771	0.837	0.494947	1.10015	0.744647
201414_s_at	NAP1L4	0.889644	0.562424	0.772336	0.119351	0.650536	0.0407499	1.15181	0.422658	0.842238	0.331525	0.888966	0.532863	0.731231	0.148567
201415_at	GSS	1.06354	0.714385	0.915797	0.516955	0.963208	0.823615	1.16135	0.311682	1.05176	0.73044	0.788346	0.138784	0.905697	0.577349
201416_at	SOX4	1.02016	0.950586	0.526608	0.0193587	1.48679	0.225224	1.93724	0.0251959	2.82333	0.0009754	0.84405	0.574455	1.4574	0.273222
201417_at	SOX4	4.05584	0.0498762	1.08448	0.883133	3.51153	0.0763501	3.73964	0.0349454	3.23777	0.0580158	0.72417	0.615528	0.865797	0.842104
201418_s_at	SOX4	0.699744	0.441507	0.244685	0.000763768	0.729409	0.495839	2.85997	0.0139774	2.98101	0.0109854	0.970688	0.944948	1.04234	0.932006
201419_at	BAP1	1.11783	0.463581	0.997888	0.986119	0.907268	0.52139	1.12016	0.391942	0.909156	0.471433	0.79664	0.116537	0.811633	0.197802
201420_s_at	WDR77	1.05484	0.806561	0.892918	0.519788	1.31358	0.21788	1.1814	0.383185	1.4711	0.0504881	0.607729	0.0207243	1.24531	0.343999
201421_s_at	WDR77	0.965662	0.806652	1.11985	0.328549	1.16595	0.287508	0.862263	0.239425	1.04117	0.745563	1.05978	0.663808	1.20748	0.217182
201422_at	IFI30	1.60826	0.330854	3.40322	0.00393433	3.41882	0.0167267	0.47257	0.0844265	1.00455	0.991396	1.45922	0.406589	2.12579	0.147945
201423_s_at	CUL4A	1.00805	0.969692	1.19922	0.289949	0.82188	0.356906	0.840605	0.348947	0.685391	0.0483178	0.972952	0.889439	0.815355	0.362974
201424_s_at	CUL4A	0.981391	0.912288	1.12623	0.389497	0.777762	0.149113	0.871396	0.357814	0.690589	0.0185675	1.0128	0.93637	0.792509	0.203214
201425_at	ALDH2	1.17048	0.759238	0.967612	0.936397	2.41496	0.0950436	1.20966	0.670552	2.4958	0.0491712	0.760437	0.569139	2.06322	0.188389
201426_s_at	VIM	1.41157	0.136427	1.09825	0.607361	1.67958	0.0291624	1.28521	0.209888	1.52933	0.0390149	0.652116	0.0518059	1.18995	0.468208
201427_s_at	SEPP1	0.90175	0.831377	0.398596	0.0253083	1.01501	0.975521	2.26216	0.062386	2.5463	0.0347215	0.614975	0.28936	1.1256	0.817238
201429_s_at	RPL37A	0.812534	0.181974	0.996064	0.974374	0.91187	0.547228	0.815751	0.13437	0.915416	0.508011	1.06313	0.668462	1.12218	0.476217
201432_at	CAT	1.32097	0.409765	0.705247	0.202791	1.81592	0.0845304	1.87306	0.0396476	2.57487	0.00312892	0.476814	0.0249099	1.37459	0.37202
201433_s_at	PTDSS1	1.48844	0.0446477	0.98486	0.920433	1.51813	0.0357856	1.51131	0.0184207	1.54146	0.0140049	0.634679	0.0159261	1.01992	0.921547
201434_at	TTC1	1.12576	0.478782	1.03698	0.786213	1.10558	0.547864	1.08561	0.571876	1.06614	0.65896	0.935902	0.670618	0.982044	0.91773
201435_s_at	EIF4E	1.56482	0.304305	1.47019	0.272241	1.23893	0.620149	1.06434	0.868076	0.842705	0.649082	0.664435	0.315254	0.791796	0.608473
201436_at	EIF4E	1.17634	0.698977	0.626072	0.173018	1.19823	0.666871	1.87879	0.0933186	1.91388	0.0846099	0.52145	0.105771	1.01864	0.966665
201437_s_at	EIF4E	1.23473	0.344989	0.983086	0.92361	0.949961	0.816613	1.25597	0.243198	0.966305	0.85877	0.771694	0.217133	0.769397	0.267035
201440_at	DDX23	0.714893	0.122535	0.73489	0.0800722	0.665587	0.0639389	0.972817	0.881324	0.905697	0.592574	1.01577	0.937066	0.930966	0.749194
201441_at	COX6B1	1.28298	0.263879	1.11388	0.543896	1.65519	0.0293932	1.15181	0.463306	1.48596	0.0472785	0.736675	0.146106	1.29012	0.278216
201443_s_at	ATP6AP2	1.47009	0.0574254	1.41402	0.035182	1.48741	0.050751	1.03967	0.819116	1.05196	0.765946	0.84218	0.350953	1.01183	0.95447
201444_s_at	ATP6AP2	2.00083	0.150135	2.78061	0.0116618	2.16535	0.110686	0.719616	0.425952	0.778733	0.544004	0.761439	0.537949	1.08215	0.873885
201446_s_at	TIA1	0.693419	0.119872	1.33007	0.13124	0.783226	0.29271	0.521341	0.00298256	0.588861	0.0129842	1.01241	0.95416	1.12951	0.615703
201447_at	TIA1	0.948974	0.823502	1.43634	0.0640605	0.886996	0.610352	0.660669	0.0511258	0.617495	0.0251194	0.827138	0.390395	0.934684	0.784986
201448_at	TIA1	0.872	0.544244	1.25553	0.215686	0.817505	0.374404	0.694526	0.0719007	0.651122	0.0363454	0.908652	0.649348	0.937474	0.78561
201449_at	TIA1	0.999563	0.998687	1.61362	0.032504	0.864477	0.584316	0.619467	0.0466244	0.535738	0.0115032	1.09688	0.709604	0.864837	0.604667
201450_s_at	TIA1	0.778895	0.102004	1.16562	0.207134	0.784312	0.111348	0.668222	0.00425341	0.67287	0.0048502	1.02703	0.847757	1.00694	0.964812
201453_x_at	RHEB	1.36699	0.27247	1.14623	0.547783	1.33016	0.315588	1.19267	0.474156	1.16046	0.544898	0.66966	0.136043	0.973046	0.926599
201454_s_at	NPEPPS	0.797248	0.155218	0.759436	0.0362384	0.796088	0.152689	1.0498	0.720981	1.04831	0.728755	0.93979	0.670904	0.998587	0.993145
201455_s_at	NPEPPS	0.95091	0.908032	0.872786	0.698141	0.881969	0.773316	1.08953	0.821207	1.01057	0.977878	0.542953	0.142301	0.927552	0.869953
201456_s_at	BUB3	1.72261	0.055851	2.48699	0.000316299	0.957252	0.873258	0.692651	0.132261	0.384885	0.000445358	1.05241	0.841792	0.555708	0.050439
201457_x_at	BUB3	1.62574	0.139912	1.95586	0.014855	1.36084	0.342942	0.831219	0.511234	0.695778	0.202945	1.11582	0.715948	0.837058	0.601155
201458_s_at	BUB3	1.18362	0.476176	1.59748	0.0193997	0.863579	0.534814	0.740925	0.151879	0.540625	0.0056194	1.21192	0.385805	0.729611	0.211201
201459_at	RUVBL2	1.31869	0.196344	0.723267	0.0646068	1.35416	0.158158	1.82323	0.00284249	1.87228	0.00197693	0.588372	0.0116295	1.02688	0.90483
201460_at	MAPKAPK2	1.08643	0.678917	0.814903	0.210231	1.04341	0.831739	1.3333	0.107533	1.2804	0.163824	0.744787	0.123747	0.960375	0.847908
201462_at	SCRN1	2.2858	0.0386691	1.44814	0.235271	1.83744	0.120729	1.57844	0.17834	1.26892	0.47658	0.492399	0.0562519	0.803907	0.589292
201463_s_at	TALDO1	1.05692	0.848656	0.445995	0.00179125	1.35051	0.305364	2.36986	0.00200445	3.02807	0.000164644	0.481497	0.0116318	1.27775	0.425691
201464_x_at	JUN	1.02213	0.962347	1.42741	0.34425	0.721915	0.484405	0.716084	0.411206	0.505751	0.10046	0.949487	0.904779	0.706274	0.479036
201465_s_at	JUN	0.684916	0.479214	1.22791	0.632123	0.72608	0.548957	0.557792	0.21477	0.591316	0.262786	1.78089	0.252145	1.06014	0.91708
201466_s_at	JUN	1.46034	0.571242	2.54824	0.0902254	1.00034	0.99959	0.573077	0.341743	0.392564	0.11617	0.811296	0.737331	0.685011	0.591369
201470_at	GSTO1	1.09695	0.770774	1.0438	0.866616	1.47887	0.224568	1.05092	0.857342	1.41686	0.214346	0.616512	0.112002	1.34817	0.375631
201471_s_at	SQSTM1	1.20531	0.278542	1.29271	0.0698849	1.13273	0.466595	0.932386	0.63739	0.876241	0.376489	0.985297	0.925819	0.939783	0.729613
201472_at	VBP1	1.25119	0.367697	0.754661	0.164226	1.1765	0.511857	1.65795	0.0254239	1.55898	0.0471624	0.586946	0.0279567	0.940292	0.812961
201473_at	JUNB	1.32225	0.333537	1.76211	0.0199548	1.2804	0.3912	0.750383	0.255152	0.726634	0.207134	1.57124	0.100237	0.96837	0.915134
201475_x_at	MARS	0.893723	0.433929	0.954561	0.685732	0.932451	0.624886	0.936253	0.596913	0.976824	0.850298	0.989842	0.938961	1.04334	0.778059
201477_s_at	RRM1	1.0662	0.815649	0.386355	0.000205512	0.826393	0.489861	2.75968	0.0002403	2.13895	0.00364364	0.44997	0.00431447	0.775071	0.382774
201478_s_at	DKC1	0.858625	0.537522	0.716382	0.101332	0.813887	0.406329	1.19856	0.401502	1.13611	0.55303	0.935656	0.772727	0.947876	0.836679
201479_at	DKC1	0.979101	0.93081	0.764824	0.178446	0.793114	0.345042	1.28023	0.249706	1.03703	0.863667	0.986075	0.950803	0.81006	0.414506
201480_s_at	SUPT5H	0.785346	0.361243	0.808041	0.317344	0.806977	0.41691	0.971947	0.900867	0.998718	0.99552	1.17275	0.517513	1.02755	0.921732
201481_s_at	PYGB	1.00225	0.990724	0.969928	0.844549	0.852399	0.412649	1.03333	0.845788	0.878857	0.446185	1.26085	0.207469	0.85051	0.430464
201482_at	QSOX1	0.726432	0.353301	0.304814	0.000192449	0.995263	0.9889	2.38303	0.00679971	3.26504	0.000472862	0.576383	0.0933194	1.37012	0.385095
201483_s_at	SUPT4H1	1.36945	0.341785	1.29415	0.332399	1.67528	0.124373	1.05822	0.842782	1.2945	0.369401	0.675347	0.207228	1.22332	0.560865
201484_at	SUPT4H1	1.28744	0.364654	1.04579	0.840357	1.41588	0.215495	1.23106	0.391058	1.35388	0.215062	0.529242	0.019885	1.09977	0.744343
201485_s_at	RCN2	1.92786	0.0772747	2.39978	0.00529234	1.2735	0.503464	0.803405	0.486621	0.530712	0.0517185	0.950685	0.88042	0.660578	0.279922
201486_at	RCN2	1.27324	0.383149	1.81089	0.0119057	0.981493	0.945811	0.703099	0.149493	0.542013	0.0159758	1.12031	0.658826	0.770838	0.372851
201487_at	CTSC	1.80063	0.107174	1.98137	0.0233363	2.12727	0.0419087	0.908715	0.757203	1.07363	0.818433	0.938781	0.84917	1.1814	0.656971
201488_x_at	KHDRBS1	1.57549	0.0163007	1.40698	0.0238221	1.2828	0.170344	1.11977	0.468079	0.911744	0.552692	0.948862	0.752734	0.814225	0.27955
201489_at	PPIF	1.03163	0.930283	0.472406	0.0139133	0.890446	0.7447	2.18374	0.0174808	1.88492	0.0493567	0.616255	0.154055	0.86316	0.695358
201490_s_at	PPIF	1.30044	0.64132	0.654697	0.353386	1.5632	0.430172	1.98632	0.169359	2.38766	0.0848455	0.433829	0.121261	1.20205	0.756575
201491_at	AHSA1	1.60726	0.151136	1.41735	0.187906	1.42119	0.28309	1.13398	0.655946	1.00274	0.992244	0.799461	0.461643	0.884234	0.718683
201492_s_at	RPL41	0.740925	0.102753	0.907645	0.502203	0.895397	0.538146	0.816316	0.199725	0.986554	0.930679	1.13753	0.443226	1.20857	0.319709
201493_s_at	PUM2	1.33737	0.241232	1.15405	0.468654	0.979495	0.932495	1.15885	0.490691	0.848743	0.443811	0.868441	0.53864	0.732398	0.233853
201494_at	PRCP	1.76369	0.109488	1.26953	0.393481	2.25246	0.0255634	1.38924	0.279711	1.77424	0.0654688	0.711137	0.296048	1.27713	0.503446
201498_at	USP7	0.948632	0.731617	0.863459	0.241101	0.78057	0.115862	1.09863	0.48383	0.904003	0.452852	0.896764	0.450285	0.822792	0.235018
201499_s_at	USP7	1.2314	0.145176	1.15741	0.200928	1.03708	0.794632	1.06393	0.611471	0.896018	0.370779	1.0505	0.706451	0.84218	0.250174
201500_s_at	PPP1R11	1.06665	0.714003	1.07185	0.624415	1.28815	0.1583	0.99518	0.974815	1.2018	0.236432	0.764135	0.110724	1.20765	0.313721
201501_s_at	GRSF1	1.35905	0.229799	1.58535	0.0301515	1.20556	0.460167	0.857257	0.484234	0.760437	0.218432	0.921911	0.729865	0.887058	0.652153
201502_s_at	NFKBIA	0.996775	0.992416	1.32583	0.307125	1.0224	0.948023	0.751841	0.339395	0.771159	0.383338	1.01495	0.96272	1.02571	0.943508
201503_at	G3BP1	0.892176	0.615447	0.694766	0.0543678	0.747943	0.207266	1.28414	0.212001	1.07654	0.708785	0.765301	0.213623	0.838336	0.462738
201504_s_at	TSN	1.91401	0.099188	1.88845	0.0473904	1.80788	0.130844	1.01353	0.967825	0.957378	0.896009	0.626332	0.19846	0.944596	0.887693
201506_at	TGFBI	1.78077	0.290668	8.98987	2.87432e-05	2.22792	0.146538	0.198086	0.00187143	0.247826	0.00609092	5.91468	0.00153603	1.2511	0.694281
201507_at	PFDN1	1.36141	0.0682516	1.63139	0.000922382	1.52108	0.0157788	0.834509	0.210879	0.932451	0.623888	0.886075	0.431344	1.11736	0.521315
201509_at	IDH3B	1.40347	0.0720328	2.18011	1.46264e-05	1.6969	0.00715044	0.643762	0.00963576	0.778355	0.123147	0.824848	0.264137	1.20907	0.327658
201511_at	AAMP	1.02856	0.882696	1.38386	0.0424897	1.35604	0.119575	0.74324	0.0832928	0.979862	0.902528	1.03182	0.860587	1.31841	0.177435
201512_s_at	TOMM70A	1.57855	0.167715	1.57276	0.0918988	1.12358	0.719864	1.0037	0.989572	0.714398	0.240361	0.693852	0.234756	0.711778	0.325006
201513_at	TSN	1.55563	0.0642259	1.21108	0.306494	1.22239	0.387182	1.28449	0.219078	1.00932	0.963119	0.802181	0.311066	0.785781	0.325767
201514_s_at	G3BP1	1.07691	0.716493	0.911175	0.571456	0.925369	0.703882	1.18189	0.350378	1.01559	0.930492	0.866097	0.452823	0.85928	0.482353
201515_s_at	TSN	0.996471	0.988927	0.732855	0.137964	1.01889	0.941435	1.35971	0.173924	1.3903	0.145909	0.617838	0.0517557	1.0225	0.933962
201516_at	SRM	1.32537	0.190981	1.19557	0.299227	1.28396	0.244191	1.10857	0.577027	1.07393	0.699059	0.643272	0.0333241	0.968773	0.886941
201517_at	NCBP2	1.41421	0.243584	1.59604	0.0561025	0.950356	0.862113	0.886075	0.63616	0.59547	0.0507943	0.772282	0.34969	0.671985	0.205631
201518_at	CBX1	1.31121	0.433038	1.30468	0.339975	1.18165	0.627784	1.00497	0.986766	0.905697	0.740644	0.754504	0.38372	0.901188	0.773986
201519_at	TOMM70A	1.28369	0.347553	1.25232	0.293652	0.861546	0.572889	1.02505	0.914077	0.687962	0.112068	1.01126	0.963707	0.671147	0.159479
201520_s_at	GRSF1	1.63603	0.118377	2.25215	0.00279902	1.55909	0.157006	0.726432	0.238925	0.692267	0.177303	1.05887	0.8422	0.952975	0.881847
201522_x_at	SNRPN /// SNURF	1.10995	0.629496	1.59748	0.0115375	0.761439	0.213704	0.694863	0.0615183	0.476649	0.000520177	1.80575	0.006657	0.685962	0.106617
201523_x_at	UBE2N	2.12196	0.101468	2.62679	0.0118748	2.10482	0.105008	0.807817	0.584288	0.801292	0.570179	0.647207	0.302587	0.991902	0.986226
201524_x_at	UBE2N	1.06337	0.695787	1.04903	0.70474	1.03666	0.818591	1.01366	0.920836	0.988203	0.930754	0.944315	0.696347	0.974882	0.877776
201526_at	ARF5	1.05669	0.796901	0.846863	0.338824	1.38693	0.13546	1.24781	0.241473	1.63773	0.0130751	0.813718	0.307978	1.31258	0.23493
201527_at	ATP6V1F	1.37202	0.292778	1.72106	0.030489	2.09014	0.0191748	0.797192	0.384656	1.21445	0.455234	0.76977	0.350417	1.52341	0.186958
201528_at	RPA1	1.24522	0.236376	1.13226	0.400841	0.875573	0.469093	1.09984	0.550669	0.773354	0.114919	0.865497	0.400497	0.703148	0.0764644
201529_s_at	RPA1	1.76786	0.163783	1.74569	0.0933302	1.01929	0.961997	1.01272	0.971109	0.583903	0.132187	0.649679	0.256091	0.576543	0.200272
201530_x_at	EIF4A1	1.59074	0.0270924	1.36481	0.0616216	1.80675	0.00616731	1.16554	0.381646	1.32381	0.115517	0.724923	0.0938315	1.13579	0.546532
201531_at	ZFP36	1.24764	0.50843	2.07426	0.0109157	1.23388	0.529735	0.601485	0.0888209	0.594851	0.0824598	1.45357	0.236195	0.988909	0.974659
201532_at	PSMA3	1.68997	0.274521	2.40477	0.0286209	1.8933	0.186269	0.702758	0.39637	0.787308	0.563763	0.756756	0.531078	1.12031	0.820343
201533_at	CTNNB1	1.29846	0.173714	1.09475	0.551461	0.919231	0.655449	1.186	0.303379	0.839673	0.291997	0.86796	0.424075	0.70799	0.0912885
201534_s_at	UBL3	1.30098	0.235595	1.52594	0.0227728	1.18929	0.430803	0.852576	0.405332	0.779435	0.198027	0.950172	0.802561	0.914212	0.697596
201535_at	UBL3	1.7262	0.169933	1.8501	0.0587593	1.36547	0.427587	0.933072	0.838412	0.738055	0.374917	1.0437	0.906597	0.790973	0.5698
201536_at	DUSP3	0.65916	0.0969473	0.846804	0.400164	0.969162	0.897885	0.778409	0.24482	1.14449	0.526893	0.784475	0.292574	1.47029	0.142771
201540_at	FHL1	1.09847	0.851587	1.03108	0.939545	0.393872	0.0725577	1.06535	0.884786	0.382015	0.0353896	1.3185	0.556795	0.358588	0.0615245
201541_s_at	ZNHIT1	1.13281	0.573008	1.13414	0.479997	1.77621	0.0144129	0.998843	0.995188	1.56613	0.0264143	0.599944	0.0192051	1.56797	0.0620076
201542_at	SAR1A	1.19177	0.369756	1.30161	0.100283	1.0262	0.893961	0.915607	0.602543	0.788455	0.167498	1.05244	0.778117	0.861069	0.46688
201543_s_at	SAR1A	1.71892	0.13806	2.47753	0.0038139	1.79938	0.109122	0.693804	0.245997	0.726281	0.308583	0.755812	0.404713	1.04679	0.90331
201544_x_at	PABPN1	0.855239	0.357061	0.697759	0.0127113	0.926267	0.649762	1.22578	0.172822	1.32749	0.0621661	0.787253	0.137106	1.08298	0.653895
201545_s_at	PABPN1	0.981724	0.932406	0.836073	0.310919	0.852812	0.466471	1.17422	0.399563	1.02	0.916675	0.83243	0.370622	0.868682	0.540644
201546_at	TRIP12	1.01989	0.903172	0.96419	0.779546	0.889397	0.471455	1.05777	0.690687	0.922423	0.567916	0.967397	0.826645	0.87206	0.425488
201548_s_at	KDM5B	0.761017	0.369563	0.353872	0.000218736	0.807761	0.481631	2.15054	0.00694449	2.28248	0.00399905	0.583741	0.0653977	1.0614	0.851489
201549_x_at	KDM5B	1.35924	0.504876	0.374257	0.0124584	0.835841	0.695973	3.63184	0.00317744	2.23334	0.0526569	0.425963	0.0550263	0.614933	0.318977
201550_x_at	ACTG1	0.920315	0.604304	0.628725	0.00122777	0.943719	0.717343	1.46378	0.0105348	1.50098	0.00685533	0.756127	0.070339	1.02543	0.88151
201551_s_at	LAMP1	1.83223	0.135224	1.69126	0.108184	2.15517	0.0615656	1.08335	0.816477	1.2743	0.484223	0.605584	0.183314	1.17625	0.697876
201552_at	LAMP1	1.55068	0.0412933	1.22137	0.233812	1.35285	0.150717	1.26953	0.19069	1.10765	0.569566	0.781165	0.206596	0.872484	0.531255
201553_s_at	LAMP1	0.953821	0.832394	0.69102	0.0480937	0.922167	0.717069	1.38032	0.106486	1.3345	0.146328	0.784693	0.251607	0.966814	0.886012
201554_x_at	GYG1	1.55434	0.433888	0.662641	0.364842	2.93528	0.0635747	2.34551	0.0896264	4.42967	0.00496232	0.32439	0.0395397	1.88845	0.287148
201555_at	MCM3	1.40786	0.391022	0.587068	0.103443	0.911744	0.815511	2.39828	0.0167669	1.55305	0.20867	0.449502	0.0386307	0.647611	0.302971
201558_at	RAE1	0.764347	0.21908	0.417776	3.00407e-05	0.793444	0.288094	1.82969	0.00325702	1.89921	0.00198027	0.669474	0.0548741	1.03805	0.869314
201560_at	CLIC4	1.81177	0.306137	1.24436	0.636784	1.74872	0.33527	1.45599	0.455059	1.40532	0.498234	0.593286	0.335376	0.96524	0.953416
201561_s_at	CLSTN1	1.00065	0.997415	1.42731	0.0352338	0.817619	0.320559	0.701055	0.0506607	0.572799	0.00354167	1.45156	0.0557122	0.817052	0.34391
201563_at	SORD	1.95667	0.121487	0.88148	0.710978	1.91919	0.13207	2.21991	0.038258	2.17724	0.0427945	0.436968	0.0445048	0.980793	0.965293
201565_s_at	ID2	1.77522	0.0270775	1.98481	0.00182564	1.60203	0.0652223	0.894405	0.60432	0.807145	0.323323	1.00141	0.995113	0.902438	0.693535
201566_x_at	ID2	2.10482	0.0202942	2.63975	0.000473438	1.77978	0.0662926	0.797358	0.394248	0.674224	0.143881	1.14108	0.641966	0.845572	0.600615
201567_s_at	GOLGA4	1.50431	0.0200244	1.69056	0.000534245	0.989849	0.950964	0.889891	0.422257	0.585524	0.000964057	1.12818	0.439369	0.657973	0.0233087
201568_at	UQCRQ	1.38482	0.226255	1.51477	0.0602886	1.80338	0.0337633	0.914212	0.697841	1.19053	0.452256	0.699066	0.156735	1.30224	0.348837
201569_s_at	SAMM50	1.72656	0.0847606	1.56146	0.0805043	1.69431	0.0954104	1.10573	0.707425	1.08508	0.760319	0.693179	0.209106	0.981275	0.953457
201570_at	SAMM50	1.74557	0.0399508	1.5945	0.0329748	1.80463	0.030303	1.09475	0.68909	1.13186	0.58461	0.799129	0.359277	1.03389	0.903054
201571_s_at	DCTD	1.67574	0.16505	2.04302	0.0211224	2.28263	0.0310156	0.82023	0.533876	1.11736	0.72685	0.631476	0.185043	1.36216	0.424241
201572_x_at	DCTD	1.46835	0.146965	1.72238	0.014277	1.13092	0.635761	0.852517	0.48158	0.656606	0.0713866	1.13061	0.613133	0.770197	0.343636
201573_s_at	ETF1	1.33607	0.182536	1.01216	0.943837	1.16111	0.486137	1.32006	0.143678	1.14719	0.462248	0.921911	0.683959	0.869043	0.534271
201574_at	ETF1	1.62327	0.0573447	1.0252	0.899664	1.54349	0.0863448	1.58337	0.0395911	1.50556	0.0645727	0.651212	0.0706664	0.950863	0.845679
201575_at	SNW1	1.13895	0.306595	1.0555	0.594699	1.09733	0.46312	1.079	0.489849	1.03964	0.723071	0.844342	0.158775	0.963509	0.779551
201576_s_at	GLB1	1.30288	0.481377	1.47621	0.202602	2.19451	0.0438732	0.882581	0.701519	1.48658	0.229962	0.674458	0.265635	1.68436	0.193548
201577_at	NME1	2.33189	0.108368	1.13147	0.764995	2.51211	0.0820993	2.06079	0.114818	2.22022	0.0835936	0.412481	0.0741254	1.07736	0.890517
201580_s_at	TMX4	1.27624	0.460211	1.471	0.152465	1.25388	0.493017	0.867599	0.620202	0.852399	0.577617	0.916686	0.776999	0.98246	0.959236
201581_at	TMX4	1.66278	0.0825988	1.5708	0.0567906	1.38166	0.261071	1.05851	0.818109	0.879527	0.604449	0.79769	0.39768	0.830931	0.537622
201582_at	SEC23B	1.50254	0.254219	1.20297	0.516035	2.42016	0.0179919	1.24902	0.47079	2.01182	0.0299963	0.411539	0.0116437	1.61071	0.20677
201583_s_at	SEC23B	2.09725	0.107314	1.38722	0.367245	1.99585	0.131644	1.51194	0.294241	1.43873	0.354824	0.51961	0.126601	0.951595	0.916281
201584_s_at	DDX39	0.854647	0.26347	0.911364	0.408434	0.824391	0.171912	0.937721	0.595242	0.904567	0.409235	0.968276	0.803614	0.964638	0.805557
201585_s_at	SFPQ	1.0228	0.90574	0.807929	0.171609	0.95242	0.797986	1.26593	0.162989	1.17887	0.325382	0.674037	0.034264	0.931159	0.722553
201586_s_at	SFPQ	1.23149	0.226795	0.87971	0.351868	1.07512	0.670076	1.39988	0.0301245	1.22213	0.182402	0.853877	0.323964	0.873028	0.450445
201587_s_at	IRAK1	1.52267	0.0173049	1.16296	0.265507	1.54168	0.014584	1.30939	0.0720489	1.32565	0.0607132	0.756389	0.0819671	1.01245	0.943797
201588_at	TXNL1	1.31777	0.131216	0.979006	0.882543	1.27704	0.178898	1.34602	0.064969	1.30441	0.0965828	0.69713	0.0386224	0.969061	0.867435
201589_at	SMC1A	1.20255	0.572405	0.893723	0.668436	1.08117	0.810706	1.34555	0.300395	1.20974	0.503717	0.578545	0.0813918	0.899067	0.756837
201590_x_at	ANXA2	1.83363	0.0766576	3.61201	5.3818e-05	2.79607	0.00440661	0.507648	0.0256976	0.774104	0.378667	1.33515	0.354971	1.52488	0.234076
201591_s_at	NISCH	0.70232	0.133797	0.787635	0.204748	0.758174	0.236033	0.891681	0.568605	0.962608	0.849254	1.08103	0.717633	1.0796	0.752588
201592_at	EIF3H	1.24479	0.256866	1.53879	0.00885809	1.18987	0.365713	0.808937	0.208547	0.773246	0.130033	0.992212	0.964978	0.955892	0.822416
201593_s_at	ZC3H15	0.873089	0.505488	1.00181	0.991155	1.08433	0.69035	0.871517	0.438958	1.08237	0.654641	1.11226	0.575853	1.24194	0.316001
201594_s_at	PPP4R1	1.00537	0.982481	0.639803	0.0301901	1.20983	0.437849	1.57135	0.0415528	1.89094	0.00565118	0.628463	0.0502582	1.20339	0.473959
201595_s_at	ZC3H15	1.45367	0.200516	1.84472	0.0129759	1.25797	0.427454	0.787963	0.345096	0.681885	0.134664	1.11891	0.676124	0.865377	0.63388
201596_x_at	KRT18	0.781978	0.427434	0.483504	0.00660245	0.827712	0.540679	1.61731	0.0820988	1.71178	0.0536461	0.683494	0.193634	1.05843	0.861138
201597_at	COX7A2	1.32308	0.206417	1.27006	0.180524	1.57975	0.0442766	1.04175	0.829375	1.24384	0.256368	0.697662	0.0863907	1.194	0.443032
201598_s_at	INPPL1	0.7467	0.13997	0.893228	0.470366	0.914465	0.644733	0.835957	0.292881	1.02372	0.889322	0.825591	0.29458	1.22459	0.325367
201599_at	OAT	1.825	0.12139	1.59416	0.134667	1.69749	0.170719	1.1448	0.682244	1.06486	0.848901	0.83642	0.614753	0.930127	0.856116
201600_at	PHB2	1.15757	0.391056	1.09255	0.517362	1.2789	0.154783	1.05949	0.695416	1.17048	0.290982	0.834394	0.258686	1.10481	0.577721
201601_x_at	IFITM1	1.19499	0.555802	1.66013	0.0448086	1.52933	0.16687	0.719766	0.217112	0.921145	0.754379	1.06849	0.814086	1.27978	0.44015
201602_s_at	PPP1R12A	0.957577	0.849548	0.645818	0.0239941	0.824791	0.402494	1.48278	0.0564348	1.27713	0.225601	0.922998	0.707758	0.861307	0.536823
201603_at	PPP1R12A	1.21681	0.553896	0.872665	0.609023	0.941877	0.856193	1.39436	0.253926	1.0793	0.790816	0.731079	0.315177	0.774051	0.464446
201604_s_at	PPP1R12A	1.39098	0.294254	1.15637	0.562701	1.17389	0.607281	1.20289	0.497151	1.01519	0.9556	0.536705	0.0404301	0.843991	0.605979
201605_x_at	CNN2	1.02884	0.908034	0.434642	0.000261972	0.922359	0.742876	2.36707	0.00042713	2.12211	0.00157981	0.601902	0.0350396	0.896515	0.674232
201606_s_at	PWP1	1.30713	0.284354	1.53347	0.0395941	1.03882	0.877616	0.852399	0.460519	0.677409	0.0795775	1.11427	0.640257	0.79471	0.381693
201607_at	PWP1	1.72465	0.0290293	1.56993	0.0250352	1.44904	0.127437	1.09855	0.650096	0.922998	0.698797	0.92601	0.729413	0.840197	0.488969
201608_s_at	PWP1	1.22944	0.361499	1.44754	0.0489853	1.08088	0.729266	0.849391	0.406681	0.7467	0.143581	1.04535	0.832559	0.879161	0.587304
201609_x_at	ICMT	1.65933	0.0485504	1.17235	0.425514	1.87761	0.0161665	1.41539	0.114636	1.60158	0.0360335	0.657517	0.0780077	1.13155	0.635185
201612_at	ALDH9A1	0.893909	0.440599	1.06772	0.574087	0.957358	0.763252	0.837232	0.166227	0.89664	0.389442	0.907016	0.472253	1.07096	0.653426
201613_s_at	AP1G2	0.755865	0.253429	0.937747	0.741221	0.814056	0.398347	0.806083	0.31083	0.86808	0.503428	1.06022	0.795915	1.07699	0.771257
201614_s_at	RUVBL1	1.65933	0.112774	1.23962	0.394048	1.48741	0.209286	1.33858	0.287176	1.19989	0.502967	0.675768	0.185518	0.896391	0.739031
201615_x_at	CALD1	0.631739	0.160268	0.651122	0.105143	0.654879	0.194271	0.970217	0.913697	1.00577	0.983531	1.33007	0.345258	1.03665	0.915155
201618_x_at	GPAA1	1.01371	0.958274	0.498305	0.00251548	0.895149	0.671049	2.0344	0.00406568	1.79639	0.0150866	0.607855	0.0492919	0.88307	0.65111
201619_at	PRDX3	1.61485	0.294685	1.39378	0.365187	2.88326	0.0261521	1.15861	0.708756	2.06866	0.0739829	0.512172	0.122347	1.78547	0.230812
201620_at	MBTPS1	1.28165	0.364432	1.60036	0.0391761	0.857138	0.571159	0.800848	0.351273	0.535627	0.0131743	1.09558	0.719111	0.668825	0.167842
201622_at	SND1	1.30035	0.0843539	0.81592	0.0956469	1.19831	0.227092	1.59372	0.00117418	1.46866	0.00574462	0.766416	0.0626605	0.921528	0.600279
201623_s_at	DARS	0.946825	0.727364	0.697227	0.00781108	0.983782	0.916814	1.35802	0.0322486	1.41098	0.0172462	0.694429	0.0186197	1.03903	0.816593
201624_at	DARS	1.35905	0.330364	1.25266	0.373261	1.00293	0.992508	1.085	0.764151	0.800681	0.416376	0.765514	0.363606	0.737953	0.359826
201626_at	INSIG1	2.21299	0.0035065	1.95938	0.00229677	1.57342	0.077604	1.12943	0.575105	0.803016	0.315791	0.891743	0.622782	0.710989	0.200721
201627_s_at	INSIG1	2.75891	0.000650586	2.52801	0.000165672	2.09682	0.00878924	1.09134	0.702933	0.829435	0.416989	0.723317	0.195039	0.760015	0.326898
201628_s_at	RRAGA	1.10788	0.738799	1.00057	0.998173	1.17316	0.603795	1.10719	0.703475	1.17251	0.552746	0.661448	0.157935	1.05896	0.859478
201629_s_at	ACP1	3.71922	0.00563785	2.0658	0.0478	2.51664	0.0433084	1.80038	0.131691	1.21824	0.605351	0.627419	0.260608	0.676659	0.400691
201630_s_at	ACP1	1.75443	0.0788342	2.3198	0.00221552	1.22654	0.511638	0.756284	0.305414	0.528729	0.0249154	1.24963	0.444085	0.699114	0.278792
201631_s_at	IER3	1.29594	0.593926	1.41716	0.374964	1.96156	0.1728	0.914465	0.832263	1.38415	0.443821	0.935954	0.883855	1.51362	0.420416
201632_at	EIF2B1	1.21041	0.431211	1.52182	0.0382908	1.31522	0.261878	0.795371	0.280965	0.864238	0.488955	0.939067	0.780327	1.08658	0.744099
201633_s_at	CYB5B	1.20882	0.40738	1.22995	0.263534	1.29909	0.255945	0.982834	0.93026	1.05624	0.782262	0.820173	0.354815	1.07467	0.763933
201634_s_at	CYB5B	1.45417	0.316359	1.94841	0.03247	1.31048	0.467153	0.746337	0.367438	0.67259	0.224951	0.769984	0.452059	0.901188	0.789723
201635_s_at	FXR1	0.63905	0.2184	0.567897	0.0583586	0.815524	0.570392	1.12529	0.705358	1.43594	0.252186	1.20857	0.572605	1.27606	0.520246
201636_at	FXR1	1.041	0.848634	0.807537	0.21374	0.777384	0.238184	1.28913	0.173749	0.962641	0.835409	0.775125	0.202684	0.746751	0.195716
201637_s_at	FXR1	1.15805	0.323974	0.873573	0.259954	1.08975	0.560892	1.32565	0.0357136	1.24747	0.0938722	0.687676	0.0110085	0.941015	0.695823
201639_s_at	CPSF1	0.995518	0.97846	1.0383	0.778897	1.07386	0.668989	0.958792	0.771526	1.03427	0.81609	0.809667	0.182323	1.0787	0.666303
201641_at	BST2	0.886259	0.59886	0.80452	0.243827	1.33978	0.208651	1.1016	0.628002	1.66532	0.0159882	0.815751	0.345399	1.51173	0.0960358
201642_at	IFNGR2	0.907079	0.745522	0.861606	0.538686	1.47478	0.203078	1.05279	0.84396	1.71178	0.048201	0.726029	0.259867	1.62586	0.133424
201643_x_at	KDM3B	1.18847	0.341592	0.950784	0.727442	1.01025	0.954797	1.24998	0.162491	1.06254	0.698836	0.72422	0.063933	0.850097	0.395209
201644_at	TSTA3	1.13422	0.594537	1.00864	0.963832	1.34864	0.212205	1.12451	0.568976	1.33709	0.165499	1.01777	0.936322	1.18904	0.488429
201648_at	JAK1	1.35285	0.0882196	1.61731	0.00173173	1.13493	0.464286	0.836478	0.239679	0.701736	0.0247894	1.15733	0.367269	0.838917	0.337248
201649_at	UBE2L6	1.00349	0.991057	1.38847	0.196745	1.8684	0.0530738	0.722766	0.236851	1.34574	0.278195	0.949224	0.857645	1.86193	0.0669111
201651_s_at	PACSIN2	0.871698	0.426671	0.595965	0.000860784	0.85702	0.37255	1.46267	0.0165265	1.43804	0.0213887	0.582326	0.00225217	0.983154	0.925187
201652_at	COPS5	1.02385	0.928948	1.10857	0.628454	1.37726	0.232657	0.923574	0.729936	1.24246	0.349621	0.686152	0.136038	1.34518	0.292627
201653_at	CNIH	2.15861	0.101567	2.64891	0.0129691	2.03679	0.128615	0.814903	0.607882	0.76897	0.510931	0.833989	0.671365	0.943615	0.904136
201655_s_at	HSPG2	0.743291	0.283506	0.447699	0.00109605	0.95054	0.852841	1.66025	0.0413114	2.12314	0.0037765	0.933932	0.789151	1.27881	0.39688
201656_at	ITGA6	0.798132	0.541536	0.504981	0.0280754	0.440923	0.0337138	1.58052	0.161301	0.87321	0.672595	0.842997	0.620208	0.552482	0.134937
201657_at	ARL1	1.39736	0.232068	1.30098	0.242166	1.42178	0.209468	1.07408	0.766205	1.09285	0.711933	0.761069	0.294959	1.01751	0.95239
201658_at	ARL1	1.19698	0.341341	1.01603	0.915843	0.877639	0.487844	1.17813	0.31934	0.863759	0.372652	0.865557	0.412369	0.73316	0.124779
201659_s_at	ARL1	1.23217	0.566362	1.87644	0.0390499	1.6289	0.186633	0.656652	0.190738	0.86808	0.654864	0.759225	0.419649	1.32198	0.467945
201660_at	ACSL3	0.649679	0.129616	0.539839	0.0100532	0.735145	0.274073	1.20347	0.446521	1.36179	0.209061	0.530013	0.0207595	1.13155	0.673628
201661_s_at	ACSL3	1.74327	0.0649833	1.71048	0.0288926	1.25188	0.442428	1.01917	0.94017	0.731891	0.224394	0.819718	0.466671	0.718122	0.285548
201662_s_at	ACSL3	1.63944	0.115284	1.73484	0.0327096	1.42939	0.24939	0.944996	0.831828	0.823877	0.469293	0.561945	0.0525085	0.871879	0.671306
201663_s_at	SMC4	2	0.10247	0.867599	0.669373	1.71582	0.198635	2.30521	0.0272033	1.97767	0.0668827	0.326194	0.00712613	0.857971	0.725202
201664_at	SMC4	1.50077	0.272958	0.674084	0.18774	1.13006	0.738449	2.22638	0.0177606	1.67644	0.113774	0.38366	0.00906169	0.752989	0.464287
201665_x_at	RPS17	0.972567	0.856225	1.19981	0.148544	0.93187	0.646394	0.810621	0.125046	0.776684	0.0676351	0.988676	0.936704	0.958134	0.791647
201666_at	TIMP1	1.41519	0.372072	2.12373	0.0215981	1.60347	0.228034	0.666326	0.233573	0.754975	0.406004	1.0212	0.953595	1.13304	0.759006
201669_s_at	MARCKS	1.19864	0.748951	0.899503	0.815934	1.64285	0.3838	1.33256	0.56111	1.82652	0.227999	0.991373	0.986919	1.37059	0.598006
201670_s_at	MARCKS	1.09543	0.850553	0.706764	0.375937	1.45478	0.441051	1.54993	0.303119	2.05837	0.095624	1.0039	0.99312	1.32804	0.579036
201671_x_at	USP14	1.48978	0.0918079	1.07244	0.705185	0.922231	0.724693	1.38924	0.109134	0.859995	0.452984	0.885154	0.570824	0.619038	0.0563656
201672_s_at	USP14	1.29504	0.150647	1.10665	0.476437	1.02747	0.877739	1.17024	0.310159	0.928452	0.62895	0.936805	0.692005	0.793389	0.219572
201673_s_at	GYS1	0.843699	0.681384	0.203133	5.68648e-05	0.783932	0.557202	4.15342	0.000503706	3.8592	0.000852414	0.54269	0.122488	0.929161	0.866091
201674_s_at	AKAP1	0.671752	0.162802	0.948816	0.815168	0.616939	0.0931554	0.70799	0.163939	0.65022	0.0860066	2.40327	0.00232722	0.918403	0.772747
201675_at	AKAP1	1.00217	0.993845	1.18427	0.456605	0.799461	0.428641	0.846217	0.496757	0.675066	0.117211	1.74775	0.0416505	0.79769	0.448008
201676_x_at	PSMA1	1.51058	0.123071	1.69255	0.0180229	1.63433	0.0689728	0.892485	0.617484	0.965628	0.877668	0.800126	0.364583	1.08192	0.774902
201678_s_at	C3orf37	1.3113	0.268469	1.4151	0.0834636	1.11837	0.644383	0.926652	0.717795	0.790315	0.269598	1.03881	0.866231	0.85293	0.53424
201680_x_at	SRRT	0.817562	0.2812	0.757491	0.0706156	0.766151	0.157713	1.07938	0.635455	1.01148	0.943389	0.962594	0.825246	0.937116	0.738965
201681_s_at	DLG5	2.79065	0.00692775	4.16611	3.00755e-05	2.09058	0.0445543	0.669799	0.198453	0.501805	0.0319368	0.84043	0.598155	0.749136	0.439132
201682_at	PMPCB	1.14584	0.39305	0.97118	0.818256	1.02224	0.889416	1.17985	0.236461	1.05258	0.710163	0.851336	0.281944	0.892114	0.495651
201683_x_at	TOX4	0.670356	0.15935	0.661219	0.073857	1.0147	0.958191	1.01389	0.954614	1.53464	0.0864914	0.956124	0.863119	1.51362	0.166191
201684_s_at	TOX4	1.26672	0.202552	1.11142	0.473806	1.37116	0.0929179	1.13974	0.413368	1.23371	0.193717	1.02079	0.903961	1.08245	0.680902
201685_s_at	TOX4	1.85099	0.0922075	1.83693	0.0413754	1.46693	0.286169	1.00767	0.980282	0.798575	0.469135	0.709119	0.305398	0.792509	0.535989
201687_s_at	API5	1.10061	0.649641	1.18748	0.315199	0.910859	0.658139	0.926845	0.679058	0.767107	0.156538	1.05218	0.796153	0.827597	0.397426
201689_s_at	TPD52	3.1225	0.00554434	5.4915	7.20603e-06	1.656	0.190538	0.568606	0.0959448	0.301556	0.00114845	1.39745	0.348478	0.530307	0.121038
201690_s_at	TPD52	1.79378	0.0822139	3.33596	9.54319e-05	1.05833	0.861917	0.53771	0.0365889	0.317252	0.000399911	1.44063	0.237208	0.590005	0.133407
201692_at	SIGMAR1	1.13084	0.379766	0.893909	0.320166	1.01713	0.902701	1.26497	0.0608447	1.13784	0.290971	0.958759	0.7458	0.899441	0.471492
201693_s_at	EGR1	0.145138	0.0246782	0.177157	0.0132671	0.106683	0.0103846	0.819321	0.778964	0.602194	0.47697	1.1365	0.866612	0.735043	0.720486
201694_s_at	EGR1	0.257671	0.107588	0.306743	0.082509	0.276548	0.126207	0.840023	0.807254	0.901563	0.884647	0.827769	0.805355	1.07326	0.934848
201695_s_at	NP	0.615188	0.311775	0.238539	0.000861196	0.381591	0.0513407	2.57898	0.029292	1.5997	0.262239	0.493903	0.121249	0.620284	0.344872
201696_at	SFRS4	1.08282	0.592568	1.24989	0.0705053	1.0844	0.585858	0.866337	0.272157	0.867659	0.277162	1.0481	0.734807	1.00147	0.992509
201697_s_at	DNMT1	0.927166	0.733337	1.11954	0.528141	0.743962	0.189991	0.828171	0.333217	0.664481	0.0424234	0.9084	0.643542	0.802348	0.350366
201698_s_at	SFRS9	1.26103	0.361082	1.01077	0.957811	1.41294	0.177833	1.24764	0.317642	1.39794	0.135221	0.70647	0.148311	1.12047	0.668802
201699_at	PSMC6	1.34201	0.28055	1.36538	0.158896	1.14719	0.611159	0.982896	0.941342	0.840197	0.460199	0.71163	0.184395	0.854824	0.581815
201700_at	CCND3	0.978152	0.906503	0.481331	5.14121e-05	0.842413	0.365873	2.03214	0.000191165	1.75018	0.00199876	0.586661	0.00518551	0.861248	0.453738
201701_s_at	PGRMC2	1.76369	0.0146462	1.7446	0.00372949	1.15509	0.51102	1.01095	0.954318	0.66209	0.0380537	0.878187	0.526109	0.654924	0.0752159
201703_s_at	PPP1R10	0.518135	0.0190032	0.306127	7.83561e-06	0.529352	0.0228015	1.69255	0.0296697	1.72919	0.0241656	0.776846	0.312288	1.02163	0.938867
201704_at	ENTPD6	0.755341	0.333957	1.28601	0.282458	0.627027	0.113804	0.587353	0.0417714	0.487543	0.00773717	1.29774	0.336757	0.830067	0.540579
201705_at	PSMD7	1.25518	0.279153	0.825935	0.257941	1.36094	0.146186	1.51971	0.027597	1.64764	0.00992207	0.649274	0.0335614	1.08425	0.71189
201707_at	PEX19	1.54392	0.0906984	1.39223	0.107899	1.22468	0.419227	1.10895	0.634339	0.879649	0.555846	0.714002	0.156515	0.793224	0.381661
201708_s_at	NIPSNAP1	0.720964	0.231565	0.816599	0.353972	0.966398	0.899083	0.882887	0.596424	1.18345	0.474984	0.836362	0.480123	1.34043	0.307486
201709_s_at	NIPSNAP1	1.06412	0.724633	1.02189	0.878543	1.02278	0.898281	1.04132	0.791888	1.00088	0.995434	1.0924	0.592478	0.961161	0.831178
201710_at	MYBL2	0.854765	0.58936	0.289192	1.45109e-05	0.912692	0.752877	2.9557	0.000210282	3.15579	0.000106887	0.293331	0.000114606	1.06774	0.830225
201711_x_at	RANBP2	1.48586	0.361276	2.20534	0.0294837	1.00946	0.982525	0.673757	0.296858	0.45774	0.0452421	0.960775	0.920682	0.679384	0.39728
201712_s_at	RANBP2	0.974801	0.924238	0.781003	0.258226	0.812421	0.441644	1.24816	0.346991	1.04024	0.865901	0.661173	0.108145	0.833411	0.521199
201713_s_at	RANBP2	1.23431	0.413996	1.38674	0.121174	0.847039	0.518369	0.890076	0.602164	0.610812	0.0346498	1.1162	0.646434	0.686247	0.171032
201714_at	TUBG1	1.00387	0.990424	0.463647	0.00608704	1.28049	0.445269	2.16505	0.0101237	2.76159	0.00118809	0.43164	0.00928833	1.27553	0.475643
201715_s_at	ACIN1	0.800459	0.244053	0.865737	0.345643	0.903001	0.589244	0.924599	0.633402	1.04307	0.797188	0.883621	0.484352	1.1281	0.545396
201716_at	SNX1	1.39001	0.424856	1.60804	0.15804	1.90567	0.124781	0.864417	0.683553	1.18517	0.634782	0.60634	0.199116	1.37107	0.467631
201717_at	MRPL49	1.52362	0.060088	1.51582	0.0231657	1.29397	0.239279	1.00512	0.978323	0.853699	0.403298	0.905383	0.623049	0.849332	0.475313
201719_s_at	EPB41L2	2.27474	0.000497788	2.01782	0.000262199	1.8662	0.00552877	1.12732	0.508583	0.924856	0.665745	0.876727	0.49914	0.820457	0.369243
201720_s_at	LAPTM5	1.43475	0.153195	1.31058	0.182015	1.71796	0.0366596	1.09475	0.674829	1.31085	0.216089	0.852399	0.491861	1.1974	0.491905
201721_s_at	LAPTM5	1.26138	0.171056	1.10366	0.46342	1.47417	0.0266938	1.14298	0.36026	1.3357	0.054437	0.850628	0.303323	1.16862	0.378124
201722_s_at	GALNT1	1.68541	0.102963	1.11698	0.659269	1.57997	0.150519	1.5089	0.137937	1.41451	0.208175	0.526097	0.0350797	0.937454	0.844085
201723_s_at	GALNT1	0.830815	0.473801	0.529242	0.00470794	0.967203	0.896934	1.56982	0.0528654	1.82754	0.0117921	0.783117	0.314417	1.16417	0.576525
201724_s_at	GALNT1	1.54029	0.131148	0.933499	0.759648	1.5213	0.142072	1.65004	0.0480736	1.62969	0.0534403	0.643852	0.101061	0.987676	0.966426
201725_at	CDC123	1.29092	0.4847	1.23816	0.467372	1.37164	0.388438	1.04256	0.895244	1.1078	0.746588	0.658794	0.226276	1.06256	0.874228
201726_at	ELAVL1	1.66613	0.0352841	1.16095	0.425848	1.40027	0.154534	1.43515	0.0823533	1.20606	0.356802	0.746389	0.184333	0.84043	0.47862
201728_s_at	KIAA0100	0.792235	0.424083	0.827023	0.417603	0.985426	0.959549	0.957915	0.864527	1.19152	0.488861	0.808041	0.433533	1.24393	0.476659
201729_s_at	KIAA0100	1.55445	0.0951522	1.14171	0.522724	1.19491	0.490192	1.3615	0.175533	1.04654	0.838798	0.712519	0.166096	0.768651	0.335671
201730_s_at	TPR	0.857733	0.547258	1.01362	0.947185	0.818129	0.432327	0.846217	0.452745	0.807145	0.337122	1.1874	0.471638	0.953834	0.859932
201731_s_at	TPR	1.15061	0.472012	1.41608	0.0333994	0.93271	0.719933	0.812534	0.225974	0.658657	0.0195216	0.890199	0.522906	0.810621	0.309778
201732_s_at	CLCN3	0.562023	0.181454	0.545859	0.0845917	0.420973	0.049591	1.02956	0.936983	0.771212	0.482978	1.11157	0.789296	0.749032	0.519034
201734_at	CLCN3	0.794655	0.529244	0.695248	0.221148	0.5484	0.107936	1.14306	0.67343	0.788783	0.4563	1.1883	0.612747	0.690111	0.338062
201735_s_at	CLCN3	0.917449	0.87033	0.74221	0.484444	0.54514	0.256521	1.2361	0.645143	0.734482	0.503604	0.496546	0.163972	0.594192	0.353589
201736_s_at	2012-03-06	1.26909	0.365853	1.60425	0.0320112	0.845045	0.521159	0.791082	0.308029	0.526754	0.0087429	1.50984	0.100803	0.665864	0.14851
201737_s_at	2012-03-06	0.922679	0.780251	1.19981	0.434714	0.510541	0.0266884	0.769024	0.300467	0.42552	0.00206762	1.87021	0.0271515	0.553325	0.0603929
201738_at	EIF1B	1.12803	0.539467	0.837523	0.265583	0.933078	0.723544	1.34686	0.0895325	1.11412	0.527234	0.829262	0.310686	0.827195	0.361538
201739_at	SGK1	2.25918	0.148362	4.31781	0.00271893	1.38013	0.560703	0.523224	0.185373	0.319658	0.0243193	2.49666	0.0852766	0.610897	0.400294
201740_at	NDUFS3	1.40289	0.263706	1.45538	0.127544	1.55057	0.151014	0.963923	0.88775	1.06541	0.80777	0.735858	0.278099	1.10527	0.751071
201742_x_at	SFRS1	0.777169	0.517332	0.824562	0.537606	0.832199	0.636422	0.942562	0.860887	1.00929	0.978139	0.560622	0.119242	1.0708	0.867098
201743_at	CD14	1.11791	0.847129	2.68291	0.0419195	2.30106	0.157785	0.416648	0.0910758	0.857673	0.760422	2.28343	0.135135	2.05837	0.24262
201745_at	TWF1	2.09565	0.0311632	3.55784	5.27909e-05	1.33932	0.375618	0.589025	0.0722151	0.376468	0.00194003	1.10244	0.749903	0.639094	0.201673
201748_s_at	SAFB	1.01212	0.932239	0.904379	0.381349	0.87037	0.331779	1.11915	0.36535	0.962394	0.756146	0.939874	0.640215	0.859935	0.317256
201749_at	ECE1	0.634372	0.0691692	0.368108	2.35457e-05	0.780949	0.312021	1.72333	0.0151344	2.12152	0.00136289	0.74976	0.210115	1.23106	0.41826
201751_at	JOSD1	2.14325	0.000454032	2.52836	2.25862e-06	1.70232	0.00933316	0.847685	0.324122	0.67329	0.0238019	0.950646	0.776463	0.794269	0.257944
201752_s_at	ADD3	0.895584	0.530427	1.03358	0.814596	0.839557	0.322722	0.866457	0.351187	0.812309	0.180531	0.89329	0.4924	0.937487	0.726823
201753_s_at	ADD3	1.09832	0.754728	1.56428	0.0727137	0.881908	0.675733	0.702125	0.183415	0.563778	0.035971	1.16393	0.58911	0.80296	0.489679
201754_at	COX6C	1.38521	0.22219	1.86969	0.00620954	1.40669	0.20177	0.740925	0.197622	0.752363	0.220736	0.890755	0.638381	1.01549	0.955772
201756_at	RPA2	1.90316	0.114651	2.23923	0.0174383	2.04089	0.0820083	0.849921	0.639131	0.911428	0.788819	0.733668	0.407705	1.07237	0.867612
201757_at	NDUFS5	1.25963	0.252113	1.02942	0.856134	1.17944	0.409812	1.22366	0.249952	1.14576	0.434642	0.765301	0.158407	0.936344	0.753907
201758_at	TSG101	1.05634	0.815033	0.781653	0.198375	1.30677	0.25947	1.35144	0.148178	1.67168	0.0174862	0.70427	0.118209	1.23705	0.392376
201760_s_at	WSB2	1.56862	0.187585	1.13958	0.629022	1.45508	0.269705	1.3765	0.279724	1.27695	0.405922	0.749188	0.361184	0.927681	0.832009
201761_at	MTHFD2	1.32593	0.3599	1.34025	0.239815	1.89921	0.0441092	0.989307	0.967748	1.41706	0.197493	0.53663	0.0371361	1.43237	0.270454
201762_s_at	PSME2	0.84043	0.453378	1.60792	0.0158979	1.58832	0.0535022	0.52268	0.0031817	0.987799	0.951215	1.12654	0.581302	1.88989	0.0139389
201763_s_at	DAXX	0.632659	0.0759502	0.578264	0.010814	0.835146	0.472941	1.09407	0.679638	1.44423	0.100039	0.885399	0.602863	1.32015	0.296702
201764_at	TMEM106C	0.978077	0.943308	0.336668	0.000185342	0.856248	0.619439	2.90512	0.000541315	2.54347	0.00189348	0.370488	0.00205034	0.875452	0.68609
201765_s_at	HEXA	1.4209	0.156718	1.19557	0.364574	1.9906	0.00843113	1.18847	0.417376	1.66509	0.0224116	0.464741	0.00223268	1.40094	0.195703
201767_s_at	ELAC2	0.88356	0.413834	0.907582	0.425807	0.811858	0.174107	0.973545	0.83785	0.894529	0.398177	0.795923	0.113622	0.918786	0.594363
201768_s_at	CLINT1	1.04498	0.821948	0.964237	0.816812	1.13895	0.507489	1.08373	0.637191	1.18124	0.332145	0.883928	0.501221	1.0899	0.676553
201769_at	CLINT1	1.16554	0.535755	0.946628	0.782059	1.1055	0.684476	1.23123	0.336681	1.16781	0.471846	0.644164	0.0651779	0.948467	0.838653
201770_at	SNRPA	1.27553	0.174579	0.948776	0.7104	1.15605	0.412891	1.34434	0.0622561	1.21841	0.204367	0.716928	0.0515548	0.906325	0.596788
201771_at	SCAMP3	0.883438	0.365146	0.998642	0.990065	1.1145	0.427367	0.884663	0.304729	1.11605	0.356803	0.960195	0.748959	1.26155	0.113488
201772_at	AZIN1	2.15636	0.0504144	1.22791	0.500704	1.63026	0.202885	1.75601	0.0958486	1.32767	0.391858	0.612975	0.17336	0.756022	0.484273
201773_at	ADNP	1.45377	0.326244	1.60726	0.126838	1.00023	0.999513	0.904505	0.760152	0.622308	0.157206	0.97997	0.954242	0.688009	0.351475
201774_s_at	NCAPD2	0.932193	0.868237	0.43401	0.0203763	0.809386	0.618112	2.14786	0.0463883	1.8649	0.0998877	0.423519	0.0377437	0.868321	0.751817
201776_s_at	KIAA0494	1.99377	0.0483508	1.86594	0.0279569	1.28085	0.463297	1.06851	0.820643	0.686437	0.20523	0.87049	0.658919	0.642425	0.218182
201777_s_at	KIAA0494	1.06858	0.800886	1.39619	0.123306	1.35126	0.258308	0.765354	0.248879	0.967766	0.886132	0.735807	0.218719	1.26453	0.400332
201778_s_at	KIAA0494	1.22723	0.224518	1.40815	0.015846	1.0535	0.753837	0.871517	0.345709	0.74815	0.0534296	1.03207	0.83883	0.858446	0.386811
201779_s_at	RNF13	1.02934	0.917253	1.36727	0.170356	1.52901	0.135952	0.752884	0.247792	1.11837	0.644921	0.946812	0.833603	1.48545	0.185279
201780_s_at	RNF13	1.59427	0.235972	1.9312	0.0431481	2.10002	0.0648643	0.825534	0.571399	1.08741	0.804096	0.904191	0.781274	1.31722	0.50239
201781_s_at	AIP	1.6245	0.0870041	1.82121	0.0112628	2.01001	0.0168019	0.89199	0.633814	1.10366	0.680837	0.79207	0.368341	1.2373	0.465101
201782_s_at	AIP	0.913072	0.557161	1.08915	0.4935	1.08245	0.608736	0.838336	0.197007	0.993878	0.963542	0.927616	0.603397	1.1855	0.300964
201783_s_at	RELA	1.2861	0.118772	1.33895	0.0281664	1.09825	0.552733	0.960502	0.76867	0.82023	0.156244	1.0228	0.878087	0.853936	0.345323
201784_s_at	C11orf58	1.46947	0.188235	1.78287	0.018222	1.37516	0.273484	0.824219	0.442309	0.771319	0.304424	0.918658	0.75224	0.935799	0.826672
201786_s_at	ADAR	0.949987	0.777509	0.623171	0.00311508	0.867479	0.436141	1.52446	0.0123939	1.39204	0.0445834	0.672311	0.0261275	0.913135	0.635444
201788_at	DDX42	0.915924	0.650941	0.812928	0.191326	0.831795	0.3461	1.1267	0.481439	1.02314	0.892063	0.845572	0.358177	0.908085	0.637525
201791_s_at	DHCR7	1.04762	0.862101	0.266813	1.82342e-06	0.991023	0.973133	3.92638	3.58978e-06	3.71432	6.58828e-06	0.392346	0.000885592	0.945979	0.844074
201794_s_at	SMG7	0.883928	0.513624	0.596337	0.00200191	0.757333	0.148067	1.48226	0.0227479	1.26997	0.152832	0.783443	0.173016	0.856782	0.438365
201795_at	LBR	0.942308	0.822905	0.491342	0.00249931	0.932839	0.793478	1.91786	0.00871978	1.89855	0.00967489	0.569	0.030342	0.989965	0.97124
201798_s_at	MYOF	0.962248	0.956225	5.13513	0.00714758	2.70457	0.164199	0.187388	0.0104162	0.526717	0.298804	0.958261	0.948106	2.81064	0.17022
201800_s_at	OSBP	1.17511	0.445563	1.26199	0.176809	0.98165	0.929818	0.931159	0.697195	0.777816	0.177851	0.815016	0.303097	0.835377	0.420173
201803_at	POLR2B	0.967055	0.869391	1.08756	0.609206	0.779327	0.22785	0.889212	0.509637	0.71658	0.0692738	0.933208	0.716784	0.805915	0.319802
201804_x_at	TBCB	1.08065	0.712142	1.24091	0.208337	1.35275	0.158515	0.870792	0.451551	1.09013	0.637465	0.84183	0.38374	1.25188	0.315009
201805_at	PRKAG1	1.4873	0.275645	1.45902	0.199094	1.79527	0.112965	1.01934	0.951225	1.23038	0.509742	0.485822	0.039828	1.20706	0.620542
201807_at	VPS26A	1.11211	0.59875	0.989293	0.946992	1.33256	0.162321	1.12412	0.506335	1.34695	0.0985293	0.736062	0.11255	1.19823	0.397692
201809_s_at	ENG	1.28316	0.153822	1.51142	0.00563507	1.57287	0.0131201	0.848979	0.277678	1.04065	0.789276	1.24669	0.17615	1.22578	0.265341
201810_s_at	SH3BP5	1.26953	0.268203	1.48689	0.0275534	1.05532	0.80041	0.853759	0.396884	0.709709	0.0733806	1.10397	0.619803	0.831276	0.413337
201811_x_at	SH3BP5	0.947318	0.725309	1.19897	0.150945	0.916813	0.573605	0.790151	0.0878658	0.764718	0.0539119	1.0101	0.944256	0.967826	0.840235
201812_s_at	C4orf46 /// TOMM7	0.932451	0.715611	1.36585	0.0518029	0.964184	0.849161	0.682689	0.0294553	0.705931	0.0453031	1.10895	0.565014	1.03404	0.868474
201813_s_at	TBC1D5	1.22995	0.183752	0.977677	0.854335	1.13233	0.4194	1.25806	0.0937977	1.15821	0.275575	0.983911	0.909612	0.920634	0.608834
201814_at	TBC1D5	1.90726	0.0349221	1.66775	0.0374564	1.75954	0.0621948	1.14361	0.598845	1.05504	0.833241	0.643718	0.115853	0.922551	0.793705
201816_s_at	GBAS	1.6449	0.119139	2.31241	0.00239285	1.97643	0.0365891	0.711334	0.216123	0.854706	0.563794	0.986787	0.96354	1.20155	0.57715
201817_at	UBE3C	1.44894	0.261155	1.13406	0.631797	1.21251	0.555575	1.27766	0.39107	1.06918	0.813605	0.720065	0.286231	0.836826	0.604902
201818_at	LPCAT1	1.02727	0.920456	1.14918	0.522714	1.07512	0.788205	0.893909	0.633275	0.935507	0.776374	1.26901	0.348342	1.04655	0.872755
201821_s_at	TIMM17A	1.17495	0.564978	1.44734	0.108797	1.24764	0.431065	0.811802	0.394465	0.862024	0.542784	0.694189	0.170011	1.06186	0.83846
201824_at	RNF14	1.02554	0.929201	1.14171	0.562811	0.813323	0.469073	0.898257	0.664694	0.712371	0.177916	0.885276	0.646638	0.793059	0.441208
201825_s_at	SCCPDH	1.6096	0.389061	0.601026	0.254596	2.60647	0.0899697	2.6779	0.0475845	4.33671	0.00472101	0.416417	0.0966176	1.61945	0.407629
201826_s_at	SCCPDH	0.779597	0.406002	0.45952	0.00305006	1.06224	0.83924	1.69655	0.0498479	2.31161	0.00316336	0.44071	0.00641249	1.36254	0.328669
201827_at	SMARCD2	0.943962	0.813148	0.566049	0.00714698	0.94007	0.800054	1.66763	0.0224897	1.66071	0.0234964	0.630514	0.0516334	0.995877	0.987177
201828_x_at	FAM127A	1.12054	0.538096	0.824848	0.200957	1.45599	0.0499572	1.35849	0.0650104	1.76516	0.00145352	0.648914	0.0177823	1.29936	0.185192
201829_at	NET1	1.27377	0.462633	0.409036	0.00213266	0.846511	0.611958	3.11407	0.000472552	2.06953	0.0163379	0.552214	0.0613922	0.664619	0.243397
201830_s_at	NET1	2.16895	0.208625	0.464613	0.124587	1.41627	0.566946	4.66831	0.00681877	3.04829	0.0428213	0.432029	0.146841	0.652975	0.506419
201831_s_at	USO1	0.820969	0.530487	1.02763	0.913831	1.11304	0.732734	0.798907	0.413436	1.08313	0.7698	1.22595	0.488526	1.35576	0.360744
201832_s_at	USO1	1.05413	0.831895	1.27934	0.224108	0.913831	0.716951	0.823991	0.374092	0.714299	0.128379	0.832545	0.432326	0.866877	0.586207
201833_at	HDAC2	0.992294	0.966639	0.692123	0.019424	0.964017	0.842993	1.43366	0.0328402	1.39281	0.0481228	0.926652	0.659977	0.971503	0.882134
201834_at	PRKAB1	1.11791	0.597119	0.987005	0.938337	1.14814	0.513049	1.13257	0.498402	1.16328	0.411825	0.936331	0.738031	1.0271	0.903982
201837_s_at	SUPT7L	0.710497	0.0584212	0.99775	0.987153	0.730725	0.0806754	0.712074	0.032531	0.732347	0.0482675	0.894281	0.493999	1.02849	0.878296
201840_at	NEDD8	1.22383	0.322592	1.19094	0.287936	1.45397	0.0732993	1.02762	0.876962	1.22086	0.262883	0.671798	0.0435259	1.18805	0.421792
201841_s_at	HSPB1	0.875513	0.669679	0.399039	0.00104993	0.59448	0.103802	2.19406	0.00715422	1.48978	0.149569	0.640868	0.134701	0.679008	0.244322
201844_s_at	RYBP	1.07527	0.706906	0.829952	0.23581	0.921464	0.671848	1.29558	0.131584	1.11026	0.534552	0.722365	0.0801817	0.85696	0.450005
201845_s_at	RYBP	1.12233	0.515054	0.875452	0.352912	0.954575	0.792404	1.282	0.115039	1.09043	0.574331	0.723768	0.0589099	0.850569	0.388009
201846_s_at	RYBP	1.37402	0.145309	1.04766	0.786326	1.06164	0.779462	1.31148	0.152989	1.01335	0.943104	0.887796	0.552124	0.772657	0.257927
201847_at	LIPA	2.07671	0.115829	3.96384	0.000795789	1.9029	0.163869	0.523913	0.110297	0.480064	0.0719006	1.52742	0.321812	0.916305	0.854803
201849_at	BNIP3	0.788018	0.587128	1.03675	0.918269	0.452566	0.0791699	0.760068	0.473489	0.436544	0.0374243	1.10336	0.809927	0.574309	0.235812
201850_at	CAPG	1.53103	0.41279	0.691499	0.378195	3.15448	0.0338158	2.21407	0.0863547	4.56179	0.00222959	0.432179	0.091453	2.06037	0.192018
201851_at	SH3GL1	0.714051	0.0392772	0.629422	0.00102316	0.918403	0.587229	1.13446	0.358021	1.45912	0.00964372	1.0823	0.589298	1.28619	0.135543
201853_s_at	CDC25B	0.786217	0.410918	1.48473	0.0998768	0.648959	0.145325	0.529536	0.0177416	0.437059	0.00287987	2.15502	0.0085238	0.825363	0.53241
201854_s_at	ATMIN	1.39243	0.0727236	1.36888	0.0364889	1.05868	0.749502	1.01716	0.912786	0.773354	0.107129	0.884357	0.463455	0.760331	0.153679
201855_s_at	ATMIN	1.74678	0.18092	2.18707	0.0241205	1.01749	0.9662	0.798686	0.529684	0.465225	0.0398051	0.879405	0.737114	0.582488	0.217473
201856_s_at	ZFR	0.922167	0.792641	1.14353	0.589224	0.992776	0.98122	0.806418	0.425275	0.86814	0.598928	1.33321	0.322536	1.07654	0.820398
201857_at	ZFR	1.34976	0.108095	1.48865	0.0109543	1.19981	0.321087	0.906702	0.537389	0.805971	0.180673	0.896515	0.521768	0.888904	0.540278
201858_s_at	SRGN	2.20748	0.101836	1.06316	0.871493	2.55868	0.0547867	2.07628	0.083889	2.40677	0.0402152	0.515234	0.140464	1.1591	0.766278
201859_at	SRGN	1.07289	0.812113	0.616939	0.0509544	1.3765	0.285692	1.73905	0.039727	2.23117	0.00424386	0.815468	0.462956	1.28298	0.427196
201861_s_at	LRRFIP1	0.979889	0.921499	0.956595	0.789052	0.982725	0.932637	1.02435	0.893348	1.02732	0.880632	1.13131	0.523533	1.0029	0.989382
201862_s_at	LRRFIP1	1.62428	0.0215507	1.38597	0.0507655	1.48339	0.0572353	1.17194	0.365464	1.0703	0.696409	0.838452	0.349437	0.913262	0.667091
201863_at	FAM32A	1.13343	0.508424	1.08643	0.585645	1.41372	0.0755621	1.04327	0.796466	1.30125	0.117726	0.712618	0.0635128	1.24729	0.272172
201864_at	GDI1	0.664113	0.0807523	0.5677	0.004415	0.618738	0.0427935	1.16991	0.430165	1.0899	0.663766	0.887857	0.576298	0.931676	0.767693
201865_x_at	NR3C1	1.43993	0.0456161	1.48021	0.0093995	1.2505	0.208776	0.972736	0.856013	0.844811	0.274042	0.890261	0.479331	0.868501	0.447313
201866_s_at	NR3C1	1.32666	0.271781	1.89658	0.00407274	1.34136	0.253989	0.69955	0.115234	0.707303	0.126312	0.961981	0.870313	1.01108	0.96717
201867_s_at	TBL1X	0.582044	0.0580289	1.01479	0.947077	0.680421	0.169803	0.573554	0.027321	0.670496	0.10424	2.09798	0.00748915	1.16902	0.591257
201870_at	TOMM34	1.04202	0.82459	0.726835	0.0406821	0.972749	0.881692	1.43356	0.033439	1.3383	0.0805405	0.505261	0.000533615	0.933525	0.725474
201871_s_at	UBXN1	0.927873	0.571009	1.14536	0.207352	1.05937	0.662037	0.810172	0.07552	0.92492	0.497965	1.08455	0.511361	1.14171	0.344175
201872_s_at	ABCE1	1.70126	0.199239	1.69784	0.114852	1.15685	0.72067	1.00205	0.995386	0.681365	0.284416	0.883928	0.745833	0.679997	0.372526
201873_s_at	ABCE1	1.57614	0.153137	2.03538	0.00841319	1.03569	0.91048	0.774373	0.350486	0.508846	0.0187988	1.38214	0.272637	0.657107	0.208837
201876_at	PON2	1.44063	0.379572	1.70977	0.114744	0.983502	0.967808	0.842588	0.63387	0.575226	0.132162	0.546616	0.125836	0.682689	0.383379
201877_s_at	PPP2R5C	1.1354	0.590272	1.64433	0.013587	0.859756	0.522215	0.690494	0.0796306	0.522861	0.00373933	1.12592	0.59043	0.757228	0.267911
201878_at	ARIH1	1.48185	0.0915811	1.40922	0.0685751	0.802626	0.335955	1.05152	0.79884	0.569552	0.007965	1.05921	0.785775	0.541638	0.0156274
201879_at	ARIH1	1.30035	0.358588	1.59372	0.0495747	1.09429	0.750939	0.81592	0.413075	0.686628	0.136601	1.31795	0.30276	0.841538	0.565187
201880_at	ARIH1	1.2373	0.351218	1.63773	0.0112835	1.00344	0.987888	0.755498	0.163122	0.61272	0.0189294	1.1332	0.555817	0.810959	0.383605
201881_s_at	ARIH1	1.00611	0.979175	1.37478	0.0988987	0.72855	0.182449	0.73184	0.132974	0.529903	0.00412524	1.09726	0.670738	0.72412	0.196811
201883_s_at	B4GALT1	1.91906	0.00355441	1.88035	0.000680693	1.51351	0.0512978	1.02059	0.90882	0.804855	0.229299	0.827367	0.325889	0.788619	0.276259
201885_s_at	CYB5R3	1.09376	0.682275	0.743291	0.100646	0.834799	0.411956	1.47161	0.0509262	1.12311	0.543184	0.849273	0.426705	0.763183	0.247271
201886_at	DCAF11	1.30903	0.323056	0.63512	0.0447614	1.16878	0.564526	2.06108	0.00464641	1.84025	0.0146718	0.597661	0.0497716	0.892856	0.690718
201887_at	IL13RA1	1.46378	0.406368	3.16279	0.00398118	2.33999	0.0712592	0.462845	0.0610762	0.739848	0.450069	1.37611	0.455894	1.59848	0.333435
201888_s_at	IL13RA1	1.02521	0.948643	2.42301	0.00815053	2.1688	0.0539715	0.423138	0.0161224	0.895087	0.742097	1.07393	0.843504	2.1155	0.0751415
201889_at	FAM3C	2.43243	0.0485491	3.94575	0.000522305	1.65302	0.251895	0.616469	0.206487	0.418935	0.0280615	1.25806	0.571476	0.679573	0.400533
201890_at	RRM2	1.93979	0.397046	0.105704	0.00126943	2.22253	0.308925	18.3512	0.000205324	21.026	0.000121509	0.202782	0.0357088	1.14576	0.868025
201891_s_at	B2M	0.721164	0.0799668	0.906074	0.499593	0.933233	0.702833	0.795867	0.15546	1.02997	0.851259	1.3599	0.0781459	1.29406	0.184246
201892_s_at	IMPDH2	1.27854	0.414941	0.598698	0.0412612	1.09338	0.765736	2.13554	0.00698862	1.82627	0.027958	0.5413	0.0360652	0.85518	0.62093
201894_s_at	SSR1	1.63955	0.072942	1.25693	0.291727	1.64262	0.0719317	1.30441	0.258488	1.30686	0.255236	0.820571	0.430344	1.00185	0.994767
201895_at	ARAF	0.76313	0.238871	0.630077	0.0167732	0.737595	0.186442	1.21108	0.335417	1.17056	0.426897	1.13343	0.554949	0.966539	0.88655
201896_s_at	PSRC1	0.758436	0.510588	0.477476	0.0358224	0.754608	0.502951	1.58843	0.211163	1.58041	0.216041	0.731079	0.426	0.99496	0.990858
201897_s_at	CKS1B	3.25622	0.0666687	1.01989	0.968574	4.57731	0.0206825	3.19275	0.0400399	4.48809	0.00969127	0.259517	0.0272966	1.40571	0.60428
201898_s_at	UBE2A	1.7268	0.186377	1.95017	0.049367	1.62102	0.240813	0.885461	0.730994	0.831219	0.601922	0.738976	0.428235	0.938722	0.882565
201899_s_at	UBE2A	1.25876	0.414272	1.08576	0.71509	1.4964	0.158402	1.15934	0.545518	1.37821	0.195684	0.704465	0.188327	1.1888	0.559221
201900_s_at	AKR1A1	1.09779	0.734013	1.42514	0.117267	2.08565	0.0121015	0.770304	0.280044	1.46358	0.11967	0.600568	0.0554435	1.89987	0.0341218
201901_s_at	YY1	1.47744	0.0120474	1.48216	0.00230202	1.25223	0.131117	0.996837	0.980047	0.844869	0.190981	0.949619	0.704203	0.847567	0.286567
201903_at	UQCRC1	0.998359	0.993879	0.707058	0.0528345	1.57254	0.042811	1.41196	0.0734104	2.22422	0.000213971	0.607013	0.0185539	1.57516	0.0528803
201904_s_at	CTDSPL	0.655696	0.476426	0.127432	0.000184592	0.232451	0.0194309	5.1451	0.0035299	1.82412	0.247999	0.510966	0.229845	0.35451	0.104474
201906_s_at	CTDSPL	0.854232	0.824107	0.157094	0.00306066	0.263888	0.0692118	5.43734	0.0103767	1.67981	0.403661	0.512101	0.317026	0.30894	0.124796
201908_at	DVL3	1.32823	0.292781	1.12623	0.580581	1.211	0.475247	1.17936	0.479623	1.07527	0.754835	0.675909	0.125074	0.911744	0.742724
201909_at	RPS4Y1	31.1012	0.0336832	7.28283	0.118868	151.052	0.00305811	4.27049	0.285712	20.7422	0.031555	3.7355	0.36505	4.85678	0.336164
201912_s_at	GSPT1	1.9833	0.0802045	1.31048	0.378917	1.21025	0.615696	1.51351	0.216419	0.92351	0.809581	1.51183	0.249803	0.610219	0.223575
201913_s_at	COASY	0.93966	0.748285	0.843874	0.281575	1.08719	0.666724	1.1135	0.525496	1.28833	0.141775	0.750175	0.121389	1.15701	0.477442
201914_s_at	SEC63	1.46693	0.151555	0.965495	0.867436	1.21875	0.452111	1.51929	0.0754367	1.26225	0.311434	0.986739	0.95644	0.830815	0.503409
201915_at	SEC63	1.66856	0.0453925	0.876363	0.505538	1.49495	0.110531	1.90396	0.00545101	1.70586	0.0183276	0.696357	0.123566	0.896018	0.671823
201916_s_at	SEC63	1.62619	0.0647853	1.00858	0.966638	1.2605	0.366341	1.61228	0.0388728	1.24972	0.318527	0.882214	0.598701	0.775125	0.346066
201917_s_at	SLC25A36	1.47939	0.146482	1.41952	0.107947	0.992336	0.97674	1.04216	0.857379	0.699066	0.128059	1.39959	0.18075	0.670775	0.159569
201918_at	SLC25A36	1.38944	0.16928	1.578	0.0220811	0.961894	0.868536	0.880503	0.534844	0.609543	0.0217829	1.66198	0.0276207	0.692315	0.145821
201919_at	SLC25A36	1.68787	0.0258843	2.08233	0.00035947	1.39349	0.145637	0.810565	0.285092	0.669196	0.0470872	0.9712	0.888529	0.825649	0.41838
201920_at	SLC20A1	1.09308	0.745133	2.31755	0.000716475	0.950956	0.854165	0.471654	0.00384614	0.410342	0.00088056	1.25162	0.383504	0.870008	0.62989
201921_at	GNG10	0.692171	0.220835	0.580513	0.029573	1.35229	0.312844	1.19243	0.496452	2.32947	0.00281107	0.662779	0.14554	1.95369	0.0398964
201922_at	TINP1	1.10734	0.650833	1.55132	0.0215122	1.12795	0.593336	0.713804	0.0941773	0.727087	0.112531	1.00269	0.989808	1.01859	0.938055
201923_at	PRDX4	2.32366	0.125882	1.93147	0.136697	2.7731	0.0669521	1.20297	0.693411	1.43575	0.442393	0.60374	0.320102	1.19342	0.755292
201924_at	AFF1	1.02224	0.902725	0.773032	0.0844474	0.904567	0.578427	1.32235	0.0836882	1.17007	0.320793	0.794269	0.178702	0.884847	0.520656
201925_s_at	CD55	1.80438	0.0279423	1.88505	0.00455412	2.27159	0.0033435	0.957179	0.843932	1.20506	0.404623	0.688486	0.126668	1.25893	0.395726
201926_s_at	CD55	1.61228	0.10528	1.37145	0.179065	2.24404	0.00877973	1.1756	0.51898	1.63626	0.0575826	0.539091	0.0284037	1.39185	0.280176
201927_s_at	PKP4	0.899503	0.795911	0.265816	0.00042238	0.926652	0.852376	3.38393	0.00198336	3.48607	0.00160636	0.537598	0.11371	1.03018	0.945042
201928_at	PKP4	0.886075	0.724666	0.260183	4.55212e-05	0.752363	0.410007	3.40558	0.000344888	2.89166	0.00141122	0.402093	0.00823956	0.849096	0.651592
201929_s_at	PKP4	0.996506	0.992649	0.373169	0.00323606	0.974443	0.945677	2.6703	0.00607291	2.61118	0.00715009	0.493185	0.0552854	0.97786	0.95542
201930_at	MCM6	1.28112	0.395682	0.39145	0.00041995	0.828745	0.518247	3.27274	7.22841e-05	2.11712	0.00597856	0.359285	0.000790161	0.646893	0.16189
201931_at	ETFA	1.39185	0.412221	1.46378	0.243234	1.11845	0.779991	0.950857	0.885065	0.764082	0.442859	0.739386	0.422739	0.803572	0.605377
201932_at	LRRC41	1.36188	0.104349	0.93045	0.628851	1.43704	0.0590049	1.46368	0.0248267	1.54446	0.0115923	0.704905	0.0518308	1.05517	0.783229
201933_at	CHMP1A	0.873936	0.550002	0.62855	0.0155795	0.961214	0.860237	1.3904	0.101067	1.52933	0.0377404	0.902876	0.627189	1.09984	0.688181
201934_at	WDR82	0.994057	0.97318	1.14949	0.333086	0.842238	0.337451	0.864777	0.350811	0.732703	0.0526046	1.06377	0.709447	0.847274	0.37901
201935_s_at	EIF4G3	1.38396	0.426384	0.57999	0.104324	0.950099	0.899656	2.38618	0.0199983	1.63807	0.170642	0.61238	0.203476	0.686485	0.383006
201936_s_at	EIF4G3	0.924535	0.775278	0.436665	0.000856878	0.666372	0.148056	2.11726	0.00402798	1.52605	0.0863059	0.637634	0.088785	0.720765	0.264121
[truncated: 14,431 more rows]
